# Supplementary material for: Opportunistic random blood glucose screening among professional drivers in northeastern Bangladesh: Assessing undiagnosed diabetes and health awareness
Source: PLOS Glob Public Health. 2025 Jun 24;5(6):e0004828. doi: 10.1371/journal.pgph.0004828 (PMC12186904; doi:10.1371/journal.pgph.0004828)
Supplement: S1 Data — (XLSX) [file pgph.0004828.s002.xlsx]

## Sheet: Included (n=1454)
SI No.	Participant's ID	Sex	Age	Previous diabetes test	Blood glucose level (mmol/L)	Vehicle type	Family History of Diabetes	Body Weight (kg)	Height (ft'in")	Height (cm)	BMI (kg/m2)	Current Smoking habit	Betel Quid	Betel Nut	Medication Intake (Non-Diabetes)	Comorbidities	Physical Exercise	Stress	Temper	Education Level	Gross Driving Hour/Day	Gross Sleeping Hour/Day	Sleep Quality	Location
1	P0001	M	40	No	4.3	Microbus	None	77.8	5'5''	165.1	28.5421	Yes	No	No	No	No	-	-	-	-	10	6	-	Moulvibazar
2	P0002	M	32	No	4.4	Microbus	None	62.05	5'8''	172.72	20.7997	Yes	Yes	Dry	No	No	-	-	-	-	10	8	-	Moulvibazar
3	P0003	M	35	No	6.5	Others	None	74.45	5'5''	165.1	27.3131	Yes	No	Dry	No	No	-	-	-	-	5	5	-	Moulvibazar
4	P0004	M	37	No	4.3	Microbus	None	72.6	5'4''	162.56	27.4732	No	Yes	Mixed	Yes (Calcium)	No	-	-	-	-	8	6	-	Moulvibazar
5	P0005	M	53	No	4.1	Microbus	None	62	5'6''	167.64	22.0616	Yes	Yes	Dry	No	No	-	-	-	-	5	6	-	Moulvibazar
6	P0006	M	42	No	4.6	Microbus	None	58.25	5'1''	154.94	24.2644	No	Yes	Raw	No	No	-	-	-	-	9	6	-	Moulvibazar
7	P0007	M	30	No	4.1	Truck	None	68.25	5'6''	167.64	24.2855	No	Yes	Mixed	No	No	-	-	-	-	8	8	-	Moulvibazar
8	P0008	M	35	No	5.6	CNG	None	78.75	5'6''	167.64	28.0218	No	Yes	Dry	No	No	-	-	-	-	8	7	-	Sylhet
9	P0009	M	26	No	4.7	Bus	None	56.3	5'6''	167.64	20.0333	Yes	Yes	Raw	No	No	-	-	-	-	10	7	-	Sylhet
10	P0010	M	32	No	5.2	Microbus	Mother	71.65	5'6''	167.64	25.4953	No	No	Dry	No	No	-	-	-	-	11	8	-	Moulvibazar
11	P0011	M	50	No	6.2	Bus	None	97.1	5'9''	175.26	31.6121	No	Yes	Mixed	Yes (Hypertension)	Yes (Hypertension)	-	-	-	-	5	9	-	Moulvibazar
12	P0012	M	40	No	5.7	Truck	None	61.2	5'5''	165.1	22.4521	No	Yes	Raw	No	No	-	-	-	-	13	4	-	Moulvibazar
13	P0013	M	33	No	5.2	Car	None	53.45	5'4''	162.56	20.2265	No	Yes	Dry	No	No	-	-	-	-	5	10	-	Moulvibazar
14	P0015	M	27	No	5.5	CNG	None	69.6	5'4''	162.56	26.3379	Yes	No	Dry	No	No	-	-	-	-	7	5	-	Moulvibazar
15	P0016	M	40	No	3.8	Car	None	80.2	5'6''	167.64	28.5377	Yes	Yes	Mixed	No	No	-	-	-	-	4	4	-	Moulvibazar
16	P0017	M	36	No	4.7	CNG	None	48.15	5'8''	172.72	16.1403	No	No	No	Yes (Calcium)	No	-	-	-	-	8	10	-	Moulvibazar
17	P0018	M	38	No	4.6	CNG	None	56.95	5'4''	162.56	21.5509	No	Yes	Dry	No	No	-	-	-	-	6	5	-	Moulvibazar
18	P0019	M	47	No	4.6	CNG	None	58	5'2''	157.48	23.3871	No	No	Dry	No	No	-	-	-	-	6	6	-	Moulvibazar
19	P0020	M	70	No	6	CNG	None	54.5	5'6''	167.64	19.3928	No	No	No	No	No	-	-	-	-	6	10	-	Moulvibazar
20	P0021	M	39	No	13.5	CNG	Parent/Sibling	71	5'4''	162.56	26.8677	No	Yes	Dry	No	No	-	-	-	-	8	8	-	Moulvibazar
21	P0022	M	48	No	6	CNG	None	68	5'3''	160.02	26.5559	No	Yes	Mixed	No	No	-	-	-	-	8	5	-	Moulvibazar
22	P0023	M	32	No	5.3	Truck	None	64	5'4''	162.56	24.2188	No	No	Dry	No	No	-	-	-	-	8	5	-	Moulvibazar
23	P0024	M	27	No	5.7	Microbus	None	62.7	5'11''	180.34	19.279	No	No	No	No	No	-	-	-	-	2	6	-	Sylhet
24	P0025	M	29	No	7.3	Microbus	None	69.7	5'9''	175.26	22.6917	Yes	No	No	No	No	-	-	-	-	4	8	-	Sylhet
25	P0026	M	25	No	5.3	CNG	None	58	5'6''	167.64	20.6382	No	No	No	No	No	-	-	-	-	11	11	-	Sylhet
26	P0027	M	23	No	5	Bus	None	52	5'4''	162.56	19.6778	No	No	Dry	No	No	-	-	-	-	8	9	-	Sylhet
27	P0028	M	30	No	5.3	Truck	None	57.8	5'9''	175.26	18.8175	No	No	Dry	No	No	-	-	-	-	9	10	-	Sylhet
28	P0029	M	26	No	6.5	Bus	None	78.85	5'9''	175.26	25.6706	No	No	No	No	No	-	-	-	-	5	8	-	Sylhet
29	P0030	M	34	No	4.9	Car	None	71.6	5'7''	170.18	24.7227	No	No	No	No	No	-	-	-	-	5	6	-	Moulvibazar
30	P0031	M	41	No	6.8	Car	Parents	83.4	5'6''	167.64	29.6764	No	Yes	Mixed	No	No	-	-	-	-	2	6	-	Sylhet
31	P0032	M	23	No	4.2	Bus	None	47.1	5'3''	160.02	18.3938	Yes	No	Mixed	No	No	-	-	-	-	5	10	-	Moulvibazar
32	P0033	M	25	No	4.5	Car	Mother	79.9	5'7''	170.18	27.5886	No	No	No	No	No	-	-	-	-	6	8	-	Sylhet
33	P0034	M	42	No	5.4	CNG	None	70.6	5'3''	160.02	27.5712	No	No	No	No	No	-	-	-	-	7	8	-	Moulvibazar
34	P0035	M	40	No	5.2	Truck	None	58.1	5'2''	157.48	23.4275	Yes	No	No	No	No	-	-	-	-	4	7	-	Moulvibazar
35	P0036	M	37	No	5.3	Microbus	None	56	5'5''	165.1	20.5444	No	Yes	Dry	No	No	-	-	-	-	9	10	-	Moulvibazar
36	P0038	M	33	No	5.2	Truck	None	69	5'6''	167.64	24.5524	No	Yes	Dry	No	No	-	-	-	-	8	9	-	Moulvibazar
37	P0039	M	26	No	6.4	Bus	None	63	5'4''	162.56	23.8404	No	Yes	Raw	No	No	-	-	-	-	12	11	-	Moulvibazar
38	P0040	M	22	No	3.9	Car	Father	64	5'5''	165.1	23.4793	Yes	Yes	Raw	No	No	-	-	-	-	4	6	-	Moulvibazar
39	P0041	M	37	No	5.3	Truck	None	52	5'4''	162.56	19.6778	Yes	Yes	Mixed	No	No	-	-	-	-	8	5	-	Moulvibazar
40	P0042	M	40	No	3.2	CNG	None	64	5'8''	172.72	21.4533	Yes	No	Mixed	No	No	-	-	-	-	4	6	-	Moulvibazar
41	P0043	M	46	No	3.9	CNG	None	70	5'6''	167.64	24.9082	No	No	No	No	No	-	-	-	-	4	8	-	Moulvibazar
42	P0044	M	23	No	5.4	CNG	None	62	5'1''	154.94	25.8264	No	Yes	Dry	No	No	-	-	-	-	10	6	-	Moulvibazar
43	P0045	M	42	No	5.3	Bus	None	78.25	5'4''	162.56	29.6113	No	Yes	Raw	No	No	-	-	-	-	8	6	-	Moulvibazar
44	P0046	M	40	No	4.9	Bus	None	65	5'5''	165.1	23.8462	Yes	No	Raw	No	No	-	-	-	-	7	7	-	Moulvibazar
45	P0047	M	50	No	5.2	CNG	None	63	5'6''	167.64	22.4174	No	No	No	No	No	-	-	-	-	8	7	-	Moulvibazar
46	P0049	M	27	No	6	Bus	None	53	5'5''	165.1	19.4438	Yes	No	No	No	No	-	-	-	-	12	8	-	Moulvibazar
47	P0050	M	40	No	15.9	Others	None	71	5'6''	167.64	25.2641	No	No	No	Yes (Allergy)	No	-	-	-	-	3	7	-	Moulvibazar
48	P0051	M	43	No	5	Bus	None	77	5'8''	172.72	25.811	No	Yes	Mixed	No	No	-	-	-	-	14	6	-	Others
49	P0052	M	33	No	7.3	Microbus	None	66	5'4''	162.56	24.9756	Yes	Yes	Raw	No	No	-	-	-	-	12	8	-	Moulvibazar
50	P0053	M	36	No	4.8	Car	None	66	5'4''	162.56	24.9756	No	Yes	Raw	No	No	-	-	-	-	8	6	-	Moulvibazar
51	P0054	M	23	No	5.8	Car	None	55	5'7''	170.18	18.9909	No	No	No	No	No	-	-	-	-	6	10	-	Moulvibazar
52	P0055	M	34	No	4.6	Microbus	None	56	5'4''	162.56	21.1914	Yes	No	Dry	Yes (Gastric)	No	-	-	-	-	6	8	-	Moulvibazar
53	P0056	M	45	No	4.5	CNG	None	48	5'2''	157.48	19.3549	Yes	No	No	No	No	-	-	-	-	12	8	-	Sylhet
54	P0057	M	27	No	6.3	Microbus	None	76	5'5''	165.1	27.8817	No	Yes	Dry	No	No	-	-	-	-	10	8	-	Moulvibazar
55	P0058	M	32	No	5.2	Microbus	None	56	5'5''	165.1	20.5444	No	Yes	Raw	No	No	-	-	-	-	9	8	-	Moulvibazar
56	P0059	M	28	No	5.4	Others	None	63	5'6''	167.64	22.4174	No	Yes	Dry	No	No	-	-	-	-	8	6	-	Moulvibazar
57	P0060	M	33	No	4.3	CNG	None	83	5'7''	170.18	28.659	No	No	No	No	No	-	-	-	-	8	8	-	Moulvibazar
58	P0061	M	30	No	4.5	Microbus	None	71	5'9''	175.26	23.1149	No	Yes	Dry	No	No	-	-	-	-	4	10	-	Moulvibazar
59	P0062	M	45	No	4.7	Microbus	None	75	5'6''	167.64	26.6874	Yes	Yes	Mixed	No	No	-	-	-	-	7	5	-	Moulvibazar
60	P0063	M	25	No	4.1	Car	None	81.4	5'11''	180.34	25.0288	No	No	No	No	No	-	-	-	-	5	9	-	Moulvibazar
61	P0064	M	40	No	3.8	CNG	None	51.7	5'2''	157.48	20.8468	No	Yes	Mixed	No	No	-	-	-	-	10	10	-	Moulvibazar
62	P0065	M	38	No	4.3	Microbus	None	40.85	5'3''	160.02	15.953	Yes	Yes	Dry	No	No	-	-	-	-	6	8	-	Moulvibazar
63	P0066	M	42	No	4.4	Microbus	None	60	5'5''	165.1	22.0119	Yes	No	Raw	No	No	-	-	-	-	9	6	-	Moulvibazar
64	P0067	M	42	No	5.9	Microbus	None	67	5'7''	170.18	23.1344	Yes	No	Dry	No	No	No	Yes	Yes	-	3	6	-	Sylhet
65	P0069	M	34	No	4.7	Microbus	Mother	55	5'6''	167.64	19.5707	No	No	No	No	No	No	Yes	No	-	10	5	-	Sylhet
66	P0070	M	38	No	6	Microbus	None	71	5'5''	165.1	26.0474	Yes	No	No	Yes (Antibiotic)	No	Yes	Yes	Yes	-	6	7	-	Sylhet
67	P0071	M	32	No	4.3	Car	None	87	5'8''	172.72	29.1631	No	No	No	No	No	Yes	No	No	-	8	7	-	Sylhet
68	P0072	M	27	No	4	Truck	None	60	5'4''	162.56	22.7051	Yes	Yes	Dry	No	No	Yes	Yes	No	-	12	7	-	Sylhet
69	P0073	M	34	No	7.3	Others	None	83	5'5''	165.1	30.4498	No	No	No	No	No	Yes	No	No	-	12	7	-	Others
70	P0074	M	35	No	7	CNG	None	71	5'4''	162.56	26.8677	No	No	No	No	No	No	No	No	-	7	8	-	Sylhet
71	P0075	M	42	No	6.8	Microbus	None	70	4'9''	144.78	33.395	No	No	Dry	Yes (Gastric)	No	Yes	No	No	-	9	8	-	Others
72	P0076	M	25	No	4.4	Others	None	54	5'4''	162.56	20.4346	No	No	No	No	No	Yes	No	Yes	-	8	6	-	Sylhet
73	P0077	M	25	No	5.4	Bike	Mother	63	5'6''	167.64	22.4174	No	No	No	No	No	Yes	No	No	-	1	8	-	Sylhet
74	P0078	M	21	No	5.7	Car	None	68	5'4''	162.56	25.7325	No	No	No	No	No	Yes	No	No	-	8	9	-	Sylhet
75	P0079	M	55	No	5.7	Car	Mother	62	5'4''	162.56	23.462	No	No	No	No	No	No	No	Yes	-	2	8	-	Others
76	P0080	M	23	No	4.6	Car	None	62	5'9''	175.26	20.1849	Yes	No	No	No	No	Yes	No	No	-	5	8	-	Sunamganj
77	P0081	M	29	No	4.2	Car	None	51	5'4''	162.56	19.2994	Yes	No	Dry	No	No	No	No	No	-	6	8	-	Moulvibazar
78	P0082	M	27	No	5.4	Others	None	69	5'7''	170.18	23.825	No	No	No	No	No	Yes	No	No	-		9	-	Sunamganj
79	P0083	M	27	No	4.8	Others	None	55	5'5''	165.1	20.1776	No	No	No	No	No	No	No	No	-	7	8	-	Sylhet
80	P0084	M	32	No	7	Car	None	77	5'8''	172.72	25.811	No	No	No	No	No	No	Yes	No	-	7	7	-	Sylhet
81	P0086	M	31	No	4	Car	None	42	5'2''	157.48	16.9355	No	No	Dry	No	No	No	No	No	-	2	7	-	Others
82	P0087	M	22	No	3.9	Car	None	64	5'5''	165.1	23.4793	No	No	No	No	No	Yes	No	No	-	0	7	-	Sunamganj
83	P0088	M	32	No	6.8	Microbus	None	98	5'8''	172.72	32.8504	No	No	Dry	No	No	No	No	No	-	5	7	-	Sylhet
84	P0089	M	36	No	4.4	Microbus	None	58	5'8''	172.72	19.4421	Yes	No	No	No	No	Yes	No	No	-	4	6	-	Sylhet
85	P0090	M	34	No	6.3	Microbus	None	59	5'6''	167.64	20.9941	No	No	Raw	No	No	Yes	No	No	-	6	7	-	Sylhet
86	P0091	M	26	No	4.9	CNG	None	66	5'6''	167.64	23.4849	Yes	No	No	No	No	No	No	No	-	8	7	-	Sylhet
87	P0092	M	35	No	5.2	Microbus	None	62	5'0''	152.4	26.6945	Yes	No	No	No	No	Yes	No	No	-	4	7	-	Habiganj
88	P0093	M	42	No	5.7	Microbus	None	76	5'5''	165.1	27.8817	Yes	No	Raw	No	No	Yes	No	No	-	8	9	-	Sunamganj
89	P0094	M	23	No	4.7	Car	None	59	5'7''	170.18	20.3721	No	No	No	No	No	Yes	No	Yes	-	1	7	-	Sunamganj
90	P0095	M	35	No	6	CNG	None	75	5'5''	165.1	27.5148	Yes	Yes	Dry	No	No	No	No	No	-	10	9	-	Sylhet
91	P0096	M	32	No	5.4	CNG	None	53	5'3''	160.02	20.698	Yes	No	No	No	No	Yes	No	Yes	-	10	7	-	Others
92	P0098	M	23	No	5	Bike	Parents	105	5'9''	175.26	34.1841	Yes	No	No	No	No	No	No	Yes	-	1	9	-	Others
93	P0099	M	39	No	6.7	Car	None	57	5'1''	154.94	23.7437	No	No	No	No	No	No	No	No	-	12	6	-	Others
94	P0102	M	30	No	5.5	Car	None	55	5'8''	172.72	18.4365	Yes	Yes	Dry	No	No	No	Yes	No	-	10	5	-	Sylhet
95	P0103	M	26	No	4.6	Microbus	None	65	5'5''	165.1	23.8462	Yes	Yes	Dry	No	No	Yes	No	Yes	-	7	9	-	Sunamganj
96	P0104	M	40	No	6	Microbus	None	75	5'4''	162.56	28.3814	No	Yes	Mixed	No	No	No	Yes	Yes	-	1	10	-	Sylhet
97	P0105	M	42	No	4.4	CNG	None	48	5'4''	162.56	18.1641	Yes	Yes	Dry	No	No	No	No	Yes	-	10	7	-	Sylhet
98	P0106	M	22	No	4.7	Others	None	56	5'8''	172.72	18.7717	No	Yes	Dry	No	No	Yes	No	No	-	8	8	-	Sylhet
99	P0107	M	29	No	4.3	Car	None	83	5'7''	170.18	28.659	No	No	No	No	No	Yes	No	Yes	-	8	8	-	Sylhet
100	P0108	M	23	No	4.6	Truck	None	60	5'5''	165.1	22.0119	Yes	No	No	No	No	Yes	No	No	-	3	7	-	Sunamganj
101	P0109	M	29	No	4.8	Bike	None	67	5'2''	157.48	27.0162	Yes	No	No	No	No	Yes	No	Yes	-	1	9	-	Sylhet
102	P0110	M	33	No	6.1	Car	None	79	5'8''	172.72	26.4815	No	Yes	Dry	No	No	Yes	No	No	-	2	12	-	Sylhet
103	P0111	M	32	No	4.1	Bus	None	51	5'5''	165.1	18.7101	Yes	No	No	No	No	No	No	No	-	5	9	-	Moulvibazar
104	P0112	M	55	No	6.3	Car	None	83	5'11''	180.34	25.5208	No	No	No	No	No	No	No	Yes	-	0.5	7	-	Sylhet
105	P0113	M	24	No	4.8	Car	None	57.8	5'6''	167.64	20.5671	Yes	No	No	No	No	No	No	No	-	1	6	-	Sylhet
106	P0114	M	30	No	5.7	Car	Mother	75	5'7''	170.18	25.8967	No	Yes	Dry	No	No	No	No	No	-	11	8	-	Moulvibazar
107	P0115	M	23	No	5.2	Truck	None	59.45	5'7''	170.18	20.5274	No	Yes	Raw	No	No	Yes	No	No	-	10	7	-	Sylhet
108	P0116	M	43	No	6.6	CNG	None	54.75	5'1''	154.94	22.8064	No	No	Dry	No	No	No	Yes	No	-	5	5	-	Moulvibazar
109	P0118	M	41	No	7.8	Car	None	77.5	5'7''	170.18	26.7599	No	No	No	No	No	No	No	Yes	-	12	5	-	Others
110	P0119	M	24	No	4.8	Microbus	None	69	5'4''	162.56	26.1109	No	No	No	No	No	No	No	No	-	12	6	-	Sylhet
111	P0120	M	27	No	4.6	Car	None	60.5	5'5''	165.1	22.1953	No	No	No	No	No	Yes	No	Yes	-	5	9	-	Moulvibazar
112	P0121	M	41	No	5.1	Car	None	63	5'4''	162.56	23.8404	Yes	No	No	No	No	No	No	No	-	8	9	-	Others
113	P0122	M	40	No	4.9	CNG	None	64	5'2''	157.48	25.8065	No	Yes	Mixed	No	No	Yes	No	No	-	7	7	-	Sylhet
114	P0123	M	22	No	4.5	Others	None	51.6	5'2''	157.48	20.8065	No	No	No	No	No	Yes	No	No	-	8	8	-	Sylhet
115	P0124	M	26	No	4.2	CNG	None	36.5	4'11''	149.86	16.2525	No	Yes	Dry	No	No	Yes	No	Yes	-	8	6	-	Sylhet
116	P0125	M	30	No	6.1	CNG	None	70	6'0''	182.88	20.9298	No	Yes	Dry	No	No	No	No	Yes	-	7	8	-	Sylhet
117	P0126	M	27	No	4.6	CNG	None	61.3	5'10''	177.8	19.3909	No	No	Dry	No	No	Yes	No	Yes	-	8	9	-	Sylhet
118	P0127	M	31	No	4.5	Truck	None	53.15	5'7''	170.18	18.3521	Yes	No	No	No	No	Yes	No	Yes	-	5	8	-	Sylhet
119	P0128	M	27	No	6.5	Car	None	63.5	5'5''	165.1	23.2959	No	No	No	No	No	Yes	No	No	-	8	8	-	Sylhet
120	P0129	M	30	No	5.2	Car	None	50.7	5'7''	170.18	17.5062	No	No	No	No	No	Yes	No	No	-	8	8	-	Sylhet
121	P0130	M	36	No	4.8	Bus	None	61	5'2''	157.48	24.5968	No	No	No	No	No	No	No	No	-	10	7	-	Others
122	P0131	M	39	No	4.7	CNG	None	53.3	5'3''	160.02	20.8151	No	Yes	Raw	Yes (Antibiotic)	No	No	No	No	-	8	7	-	Sylhet
123	P0132	M	23	No	5.2	CNG	None	55	5'6''	167.64	19.5707	Yes	Yes	Dry	No	No	No	No	No	-	7	8	-	Sylhet
124	P0133	M	37	No	4.6	Microbus	None	76.7	5'3''	160.02	29.9534	No	No	No	No	No	Yes	No	No	-	8	8	-	Sylhet
125	P0134	M	27	No	4.7	Others	None	57	5'4''	162.56	21.5699	Yes	No	No	No	No	Yes	No	No	-	8	8	-	Sylhet
126	P0135	M	26	No	5.2	Others	None	48.25	5'6''	167.64	17.1689	Yes	No	No	No	No	No	No	No	-	5	6	-	Sylhet
127	P0136	M	26	No	4.9	CNG	None	79.5	5'6''	167.64	28.2886	No	No	No	No	No	No	No	Yes	-	8	9	-	Sylhet
128	P0137	M	34	No	5.9	Car	None	64	5'3''	160.02	24.9938	Yes	No	No	No	No	No	No	No	-	8	8	-	Sylhet
129	P0138	M	52	No	10.3	Bus	None	70.5	5'10''	177.8	22.3011	Yes	No	Dry	No	No	No	No	Yes	-	7	8	-	Moulvibazar
130	P0139	M	42	No	4.9	CNG	None	74	5'10''	177.8	23.4082	No	Yes	Dry	No	No	Yes	No	No	-	8	12	-	Sylhet
131	P0140	M	23	No	5.3	Car	None	72.8	5'9''	175.26	23.701	No	No	Dry	No	No	No	No	Yes	-	8	8	-	Moulvibazar
132	P0141	M	58	No	4.7	Car	None	72	5'5''	165.1	26.4143	Yes	No	No	Yes (Hypertension)	No	No	No	No	-	5	5	-	Moulvibazar
133	P0142	M	33	No	4.1	CNG	None	46.8	5'4''	162.56	17.71	No	No	Dry	No	No	No	No	No	-	12	7	-	Sylhet
134	P0143	M	30	No	5.2	CNG	None	60	5'7''	170.18	20.7174	No	Yes	Dry	No	No	No	No	Yes	-	7	9	-	Sylhet
135	P0144	M	27	No	6	CNG	None	49.8	5'4''	162.56	18.8453	No	Yes	Dry	No	No	Yes	No	Yes	-	3	7	-	Sylhet
136	P0145	M	42	No	5.6	Microbus	None	72.5	5'6''	167.64	25.7978	Yes	Yes	Mixed	No	No	Yes	No	No	-	8	7	-	Sylhet
137	P0146	M	30	No	5.9	Microbus	None	72	5'4''	162.56	27.2461	No	No	Mixed	No	No	No	No	No	-	4	7	-	Sylhet
138	P0147	M	36	No	18	Microbus	Mother	70	5'7''	170.18	24.1702	No	No	Dry	No	No	Yes	No	No	-	7	5	-	Sylhet
139	P0148	M	40	No	4.8	Microbus	None	59	5'4''	162.56	22.3267	Yes	Yes	Dry	No	No	No	Yes	Yes	-	3	8	-	Others
140	P0149	M	38	No	5	CNG	None	55.5	5'1''	154.94	23.1188	No	No	Dry	No	No	No	No	Yes	-	10	8	-	Sylhet
141	P0150	M	27	No	5.1	CNG	None	72	5'5''	165.1	26.4143	No	No	Dry	No	No	Yes	No	No	-	9	10	-	Sylhet
142	P0151	M	24	No	5	CNG	Father	47.7	5'11''	180.34	14.6668	No	Yes	Dry	No	No	No	No	No	-	10	8	-	Sylhet
143	P0152	M	38	No	4.9	Others	None	68	5'7''	170.18	23.4797	No	No	Dry	No	No	Yes	No	No	-	8	10	-	Moulvibazar
144	P0153	M	35	No	4.4	Others	None	64	5'5''	165.1	23.4793	No	No	Raw	No	No	No	No	Yes	-	10	8	-	Moulvibazar
145	P0154	M	34	No	5.2	Car	Parents	85	5'5''	165.1	31.1835	Yes	No	No	No	No	Yes	Yes	Yes	-	2	6	-	Sylhet
146	P0155	M	43	No	6	Car	None	63	5'7''	170.18	21.7532	No	No	Mixed	No	No	Yes	No	Yes	-	6	11	-	Sylhet
147	P0156	M	21	No	4.8	Truck	None	59	5'2''	157.48	23.7904	No	No	No	No	No	Yes	No	Yes	-	16	8	-	Sylhet
148	P0157	M	44	No	4.8	Microbus	None	75	5'4''	162.56	28.3814	Yes	No	No	No	No	No	No	No	-	3	7	-	Sylhet
149	P0158	M	32	No	5.8	Car	Parents	80.3	5'9''	175.26	26.1427	No	No	No	No	No	Yes	No	No	-	2	8	-	Others
150	P0159	M	29	No	5	Microbus	None	63.8	5'8''	172.72	21.3863	No	No	Dry	No	No	No	No	Yes	-	9	6	-	Moulvibazar
151	P0160	M	44	No	8	CNG	None	73.3	5'5''	165.1	26.8912	No	Yes	Mixed	No	No	No	No	No	-	8	10	-	Moulvibazar
152	P0161	M	26	No	4.1	Car	None	43.8	5'4''	162.56	16.5747	No	No	No	No	No	Yes	No	No	-	5	7	-	Moulvibazar
153	P0162	M	52	No	6.7	Truck	Siblings	82.5	5'9''	175.26	26.8589	No	No	No	No	No	Yes	No	No	-	*	9	-	Moulvibazar
154	P0163	M	24	No	4.8	Truck	None	53.2	5'5''	165.1	19.5172	Yes	Yes	Dry	No	No	No	No	No	-	10	9	-	Moulvibazar
155	P0164	M	53	No	10.2	Microbus	None	67.5	5'1''	154.94	28.1175	Yes	No	No	No	No	No	No	No	-	8	7	-	Moulvibazar
156	P0165	M	50	No	5.8	Others	None	61	5'5''	165.1	22.3787	Yes	Yes	Raw	No	No	Yes	No	No	-	6	11	-	Moulvibazar
157	P0166	M	27	No	5.2	Others	None	51.2	5'0''	152.4	22.0445	Yes	No	No	No	No	No	No	Yes	-	10	9	-	Moulvibazar
158	P0167	M	21	No	4.4	CNG	None	63.5	5'7''	170.18	21.9259	Yes	Yes	Dry	Yes (Homeopathy)	No	Yes	No	No	-	4	10	-	Moulvibazar
159	P0168	M	23	No	4.6	Car	Father	57	5'3''	160.02	22.2601	No	No	No	No	No	Yes	No	No	-	8	8	-	Moulvibazar
160	P0169	M	29	No	5.9	CNG	Father	78.7	5'7''	170.18	27.1743	No	Yes	Dry	No	No	No	No	No	-	4	8	-	Moulvibazar
161	P0170	M	32	No	3.2	CNG	None	40	5'3''	160.02	15.6211	Yes	No	No	No	No	No	No	No	-	8	10	-	Moulvibazar
162	P0171	M	26	No	5.4	Others	Father	66.5	5'7''	170.18	22.9617	Yes	No	No	No	No	Yes	No	No	-	8	8	-	Habiganj
163	P0172	M	22	No	4.4	Car	None	56.2	5'3''	160.02	21.9476	No	No	No	No	No	No	No	No	-	12	10	-	Moulvibazar
164	P0173	M	22	No	4.3	CNG	None	44	5'8''	172.72	14.7492	No	No	No	No	No	Yes	No	No	-	12	10	-	Moulvibazar
165	P0174	M	40	No	9.4	CNG	None	67.3	5'2''	157.48	27.1372	No	Yes	Mixed	No	No	Yes	No	No	-	8	8	-	Moulvibazar
166	P0175	M	37	No	5.1	Others	None	85	5'5''	165.1	31.1835	No	No	No	Yes (Hypertension)	Yes (Hypertension)	No	No	No	-	2	8	-	Moulvibazar
167	P0176	M	24	No	4.7	CNG	None	52.5	5'2''	157.48	21.1694	No	No	No	No	No	Yes	No	No	-	2	5	-	Sylhet
168	P0177	F	26	No	5.8	Car	None	50.8	4'10''	147.32	23.4067	No	No	No	No	No	No	No	No	-	3	8	-	Moulvibazar
169	P0178	M	49	No	6.7	Microbus	None	54.2	5'2''	157.48	21.8549	No	Yes	Dry	No	No	Yes	Yes	Yes	-	7	9	-	Moulvibazar
170	P0179	M	49	No	4.2	CNG	None	59	5'1''	154.94	24.5768	Yes	No	Mixed	No	No	No	Yes	No	Primary level	5	10	-	Moulvibazar
171	P0180	M	23	No	7.4	CNG	None	58	5'2''	157.48	23.3871	No	No	No	No	No	No	No	Yes	Primary level	6	8	-	Moulvibazar
172	P0181	M	30	No	7.7	CNG	None	58.4	5'4''	162.56	22.0997	Yes	No	No	No	No	No	Yes	Yes	Primary level	6	8	-	Sylhet
173	P0182	M	42	No	4.1	CNG	None	50.7	4'9''	144.78	24.1875	No	No	Dry	No	No	No	No	No	Secondary level	8	8	-	Moulvibazar
174	P0183	M	26	No	9	Truck	None	64	5'4''	162.56	24.2188	No	No	No	No	No	Yes	No	No	Secondary level	12	8	-	Sylhet
175	P0184	M	34	No	8	Microbus	None	68.8	5'3''	160.02	26.8683	No	Yes	Raw	No	No	No	No	No	Secondary level	6	6	-	Sylhet
176	P0185	M	40	No	5.5	Car	None	86	5'9''	175.26	27.9984	No	No	No	No	No	Yes	No	No	Secondary level	5	6	-	Sylhet
177	P0186	M	28	No	5.4	Microbus	None	53	5'5''	165.1	19.4438	No	Yes	Dry	No	No	Yes	No	Yes	Secondary level	5	8	-	Sylhet
178	P0187	M	27	No	6.1	CNG	None	53	5'4''	162.56	20.0562	No	No	No	No	No	No	No	No	Secondary level	5	8	-	Sylhet
179	P0188	M	53	No	5.9	CNG	None	71	5'5''	165.1	26.0474	Yes	Yes	Raw	No	No	No	No	No	Primary level	4	8	-	Moulvibazar
180	P0189	M	33	No	5.9	Car	None	61	5'3''	160.02	23.8222	No	No	No	No	No	Yes	Yes	Yes	Secondary level	8	6	-	Sylhet
181	P0190	M	30	No	4.9	CNG	None	49.8	5'7''	170.18	17.1954	Yes	No	No	No	No	Yes	No	Yes	Secondary level	8	10	-	Sunamganj
182	P0191	M	35	No	5.3	Car	None	52.8	5'1''	154.94	21.9941	No	Yes	Dry	No	No	No	No	Yes	Secondary level	7	6	-	Moulvibazar
183	P0192	M	24	No	5.5	Microbus	None	46.8	5'1''	154.94	19.4948	No	Yes	Dry	No	No	No	No	No	Secondary level	2	11	-	Moulvibazar
184	P0193	M	33	No	5.4	Car	None	85	5'7''	170.18	29.3496	No	Yes	Dry	No	No	Yes	No	Yes	Secondary level	5	10	-	Moulvibazar
185	P0194	M	32	No	6.1	Truck	None	54.3	5'7''	170.18	18.7492	No	Yes	Raw	No	No	No	No	Yes	Primary level	7	11	-	Sylhet
186	P0195	M	25	No	6.6	Others	None	52	5'3''	160.02	20.3074	No	Yes	Dry	No	No	Yes	No	Yes	Primary level	8	12	-	Sylhet
187	P0196	M	24	No	5.6	Car	None	57	5'7''	170.18	19.6815	No	No	No	No	No	Yes	No	Yes	Higher secondary	8	8	-	Sylhet
188	P0197	M	33	No	6.7	CNG	None	70	5'4''	162.56	26.4893	No	No	No	No	No	No	No	No	Secondary level	8	10	-	Sylhet
189	P0198	M	31	No	6.8	Car	None	83	5'3''	160.02	32.4138	No	No	No	No	No	No	No	No	Primary level	5	10	-	Sylhet
190	P0199	M	23	No	5	CNG	None	56	5'9''	175.26	18.2315	Yes	Yes	Dry	No	No	Yes	No	Yes	Secondary level	8	11	-	Sylhet
191	P0200	M	42	No	5.9	Car	None	67	5'2''	157.48	27.0162	No	No	Dry	No	No	Yes	No	Yes	Graduate and Above	10	8	-	Moulvibazar
192	P0201	M	26	No	5.2	CNG	None	49.7	5'3''	160.02	19.4092	Yes	No	Mixed	No	No	Yes	No	No	Secondary level	5	9	-	Sylhet
193	P0202	M	29	No	5.8	Car	None	56	5'4''	162.56	21.1914	Yes	No	Dry	No	No	No	Yes	Yes	Primary level	12	9	-	Habiganj
194	P0203	M	31	No	8.9	CNG	None	67.2	5'6''	167.64	23.9119	Yes	Yes	Mixed	No	No	No	No	No	Primary level	8	8	-	Sylhet
195	P0204	M	23	No	5.3	Car	None	50	5'4''	162.56	18.9209	No	Yes	Dry	No	No	Yes	No	Yes	Secondary level	5	9	-	Sylhet
196	P0205	M	33	No	4.1	Microbus	None	54	5'1''	154.94	22.494	Yes	No	Mixed	No	No	No	No	Yes	Secondary level	8	10	-	Sunamganj
197	P0206	M	52	No	7.2	Car	None	54	5'4''	162.56	20.4346	No	No	No	No	No	Yes	No	No	Secondary level	3	7	-	Sylhet
198	P0207	M	33	No	7.7	Car	Parent/Sibling	74	5'9''	175.26	24.0916	Yes	No	No	No	No	Yes	Yes	Yes	Higher secondary	0.5	7	-	Sylhet
199	P0209	M	45	No	30.4	Bus	Parent/Sibling	75	5'7''	170.18	25.8967	Yes	Yes	Raw	Yes (Hypertension)	No	No	No	Yes	Primary level	7	10	-	Moulvibazar
200	P0210	M	23	No	5.4	Bus	None	49	5'3''	160.02	19.1358	No	Yes	Mixed	No	No	No	No	Yes	Primary level	9	8	-	Moulvibazar
201	P0212	M	26	No	6.9	Car	None	79	5'5''	165.1	28.9823	No	No	No	No	No	Yes	No	Yes	Secondary level		6	-	Sylhet
202	P0213	M	32	No	8.6	Truck	None	71	5'2''	157.48	28.6291	No	No	Mixed	No	No	Yes	No	Yes	Primary level	5	10	-	Sylhet
203	P0214	m	34	No	7.4	Truck	None	72	5'8''	172.72	24.135	No	Yes	Dry	No	No	No	No	No	Secondary level	7	8	-	Sylhet
204	P0215	M	22	No	5.1	Car	None	48	5'0''	152.4	20.6667	No	No	No	No	No	Yes	No	No	Secondary level	3	8	-	Sylhet
205	P0216	M	27	No	4.9	CNG	None	56	5'5''	165.1	20.5444	No	Yes	Mixed	No	No	Yes	No	Yes	Primary level	8	8	-	Sylhet
206	P0217	M	33	No	5.3	Truck	None	72.2	5'11''	180.34	22.2	Yes	Yes	Raw	No	No	No	No	No	Secondary level	7	8	-	Sylhet
207	P0218	M	26	No	5.2	Car	None	80	5'4''	162.56	30.2735	No	Yes	Mixed	No	No	No	No	Yes	Secondary level	2	8	-	Moulvibazar
208	P0219	M	23	No	6.2	Car	Mother	70	5'8''	172.72	23.4646	No	Yes	No	No	No	No	Yes	Yes	Secondary level	3	10	-	Sunamganj
209	P0220	M	21	No	5.3	Car	None	56.2	5'8''	172.72	18.8387	No	Yes	Raw	No	No	No	No	No	Primary level	13	10	-	Sylhet
210	P0221	M	30	No	7.3	CNG	None	49	5'1''	154.94	20.4112	No	No	Dry	No	No	Yes	No	Yes	Secondary level	5	12	-	Sylhet
211	P0222	M	34	No	6.1	CNG	None	59	5'4''	162.56	22.3267	No	Yes	Dry	No	No	Yes	No	Yes	Secondary level	6	8	-	Sylhet
212	P0223	M	38	No	6.5	Car	None	69.5	5'4''	162.56	26.3001	No	No	No	No	No	Yes	No	Yes	Primary level	10	7	-	Sylhet
213	P0224	M	29	No	4.9	Truck	None	55	5'6''	167.64	19.5707	Yes	Yes	Raw	No	No	No	No	Yes	Secondary level	12	8	-	Moulvibazar
214	P0225	M	33	No	6.8	CNG	None	54	5'8''	172.72	18.1012	No	No	Mixed	No	No	No	No	No	Primary level	4	8	-	Sylhet
215	P0226	M	24	No	4.9	CNG	None	54	5'4''	162.56	20.4346	No	No	No	No	No	No	Yes	Yes	Graduate and Above	4	9	-	Sylhet
216	P0227	M	23	No	6	Others	None	55	5'6''	167.64	19.5707	No	Yes	Dry	No	No	Yes	No	Yes	Primary level	8	11	-	Sylhet
217	P0228	M	22	No	6.8	Car	None	61	5'1''	154.94	25.4099	No	Yes	Dry	No	No	No	No	No	Secondary level	4	8	-	Sylhet
218	P0229	M	22	No	5.2	Truck	None	53	5'5''	165.1	19.4438	Yes	No	Mixed	No	No	Yes	No	No	Secondary level	8	12	-	Sylhet
219	P0230	M	23	No	6	Others	None	64	5'4''	162.56	24.2188	No	Yes	Raw	No	No	No	No	Yes	Primary level	5	6	-	Sylhet
220	P0231	M	30	No	5.2	Microbus	Mother	55	5'5''	165.1	20.1776	Yes	Yes	Dry	No	No	No	Yes	Yes	Secondary level	12	7	-	Sylhet
221	P0232	M	23	No	5.4	Microbus	None	67	5'8''	172.72	22.459	No	Yes	Dry	No	No	Yes	No	No	Primary level	5	10	-	Sylhet
222	P0233	M	55	No	5.2	Microbus	None	55.4	5'4''	162.56	20.9644	Yes	Yes	Dry	No	No	No	No	No	Secondary level	6	3	-	Sunamganj
223	P0234	M	34	No	9.4	Microbus	None	79.5	5'4''	162.56	30.0843	Yes	No	No	No	No	Yes	No	Yes	Secondary level	5	8	-	Sylhet
224	P0235	M	35	No	6.2	Microbus	Father	60.4	5'5''	165.1	22.1586	Yes	Yes	Mixed	No	No	No	No	No	Secondary level	6	6	-	Sylhet
225	P0236	M	36	No	4.9	Microbus	None	80	5'9''	175.26	26.045	No	Yes	Mixed	No	No	No	No	Yes	Secondary level	8	8	-	Sylhet
226	P0237	M	29	No	9.4	Truck	None	73	5'4''	162.56	27.6246	No	Yes	Mixed	No	No	Yes	No	No	Primary level	7	8	-	Sylhet
227	P0238	M	25	No	6.3	CNG	None	63	5'4''	162.56	23.8404	No	Yes	No	No	No	No	Yes	No	Primary level	12	6	-	Sylhet
228	P0239	M	35	No	6.3	Car	None	76.5	5'5''	165.1	28.0651	No	Yes	Dry	No	No	No	No	No	Primary level		6	-	Sunamganj
229	P0240	M	34	No	5.7	Car	Mother	62.3	5'5''	165.1	22.8557	No	No	No	No	No	Yes	No	No	Secondary level	12	7	-	Sunamganj
230	P0241	M	29	No	4.5	Others	None	69.8	5'6''	167.64	24.8371	No	No	No	No	No	Yes	Yes	No	Secondary level	8	8	-	Sylhet
231	P0243	M	23	No	5.8	Car	Father	85.8	5'8''	172.72	28.7609	No	No	No	No	No	Yes	No	No	Higher secondary	3	6	-	Sylhet
232	P0244	M	39	No	8.3	Microbus	None	85.5	5'6''	167.64	30.4236	Yes	Yes	Dry	No	No	No	No	No	Primary level	6	5	-	Sylhet
233	P0245	M	24	No	5.6	Car	None	82.8	5'6''	167.64	29.4629	No	Yes	Dry	No	No	Yes	No	No	Secondary level	6	8	-	Sylhet
234	P0247	M	35	No	4.9	Microbus	None	45.7	5'0''	152.4	19.6764	Yes	No	No	No	No	Yes	No	No	Primary level	8	7	-	Sylhet
235	P0248	M	33	No	6.2	Microbus	None	70.4	5'7''	170.18	24.3084	No	Yes	Dry	No	No	No	No	Yes	Secondary level	6	7	-	Sylhet
236	P0249	M	35	No	5	Others	None	52	5'3''	160.02	20.3074	Yes	Yes	Raw	No	No	Yes	No	No	Primary level	7	8	-	Sunamganj
237	P0251	M	42	No	13.3	Bus	None	76	5'7''	170.18	26.242	Yes	Yes	Dry	No	No	No	No	No	Primary level	14	8	-	Sylhet
238	P0252	M	32	No	6.7	Car	None	70	5'3''	160.02	27.3369	Yes	Yes	Mixed	No	No	Yes	No	No	Primary level	7	7	-	Sylhet
239	P0253	M	30	No	4.9	Car	None	60.95	5'5''	165.1	22.3604	No	Yes	Dry	No	No	Yes	No	No	Graduate and Above	7	9	-	Moulvibazar
240	P0254	M	30	No	5.7	Microbus	Mother	80.4	5'8''	172.72	26.9507	No	Yes	Dry	No	No	No	No	No	Secondary level	6	8	-	Sylhet
241	P0255	M	52	No	6.8	Microbus	None	77.7	5'8''	172.72	26.0457	Yes	No	Dry	No	No	No	No	No	Primary level	5	8	-	Sunamganj
242	P0256	M	23	No	5.9	Microbus	None	52	5'4''	162.56	19.6778	No	No	No	No	No	Yes	No	No	Higher secondary	7	8	-	Sylhet
243	P0257	M	27	No	5.5	Bike	None	87	5'11''	180.34	26.7507	Yes	No	No	No	No	Yes	No	No	Graduate and Above	5	7	-	Moulvibazar
244	P0258	M	32	No	4.7	CNG	None	53	5'4''	162.56	20.0562	Yes	No	No	No	No	No	No	No	Primary level	9	10	-	Sunamganj
245	P0259	M	30	No	5.6	CNG	None	66	5'4''	162.56	24.9756	No	Yes	Dry	No	No	No	No	No	Primary level	8	8	-	Sylhet
246	P0260	M	40	No	7.6	Microbus	Mother	73	5'5''	165.1	26.7811	No	Yes	Dry	No	No	No	No	No	Secondary level	7	8	-	Sylhet
247	P0261	M	58	No	6.6	Car	None	49.3	5'4''	162.56	18.656	No	Yes	Dry	No	No	Yes	No	No	Secondary level	2	10	-	Moulvibazar
248	P0262	M	57	No	5.8	Microbus	None	70.5	5'5''	165.1	25.864	No	Yes	Dry	No	No	Yes	No	No	Secondary level	8	8	-	Sylhet
249	P0263	M	22	No	5.5	Car	None	47	5'4''	162.56	17.7857	No	No	No	No	No	Yes	No	No	Secondary level	7	8	-	Sylhet
250	P0264	M	23	No	4.9	Microbus	None	53	5'4''	162.56	20.0562	No	Yes	Dry	No	No	Yes	No	No	Secondary level	2	8	-	Sylhet
251	P0265	M	27	No	6.2	Car	None	69	5'6''	167.64	24.5524	No	No	No	No	No	Yes	No	No	Secondary level	4	9	-	Sylhet
252	P0266	M	28	No	5.5	Others	None	57.7	5'9''	175.26	18.785	No	No	No	Yes (Antibiotic)	No	Yes	Yes	No	Secondary level		6	-	Sylhet
253	P0267	M	38	No	4.9	Truck	Siblings	86.3	5'6''	167.64	30.7083	No	Yes	Mixed	No	No	No	Yes	No	Secondary level	8	8	-	Sylhet
254	P0268	M	32	No	5.4	Others	None	48.3	5'2''	157.48	19.4758	No	No	No	No	No	Yes	No	No	Secondary level	8	9	-	Moulvibazar
255	P0269	M	27	No	5.5	Bike	None	59	5'2''	157.48	23.7904	Yes	No	No	No	No	Yes	No	No	Secondary level	7	8	-	Habiganj
256	P0270	M	27	No	5.9	Bus	None	66.8	5'4''	162.56	25.2784	Yes	Yes	Dry	Yes (Vitamin)	No	No	No	No	Secondary level	8	9	-	Moulvibazar
257	P0271	M	32	No	5.7	Bus	None	52.6	4'11''	149.86	23.4215	Yes	Yes	Dry	No	No	No	No	No	Primary level	8	7	-	Sylhet
258	P0272	M	36	No	5.7	Car	None	66.7	5'1''	154.94	27.7843	Yes	No	No	No	No	Yes	No	No	Primary level	8	9	-	Sylhet
259	P0273	M	33	No	5.3	Truck	None	75.75	5'10''	177.8	23.9618	No	Yes	Dry	No	No	No	No	Yes	Primary level	5	6	-	Sylhet
260	P0274	M	25	No	5.4	Others	None	47.5	5'0''	152.4	20.4514	Yes	Yes	Mixed	No	No	No	No	No	Primary level	6	15	-	Sylhet
261	P0275	M	29	No	5.3	CNG	None	51.5	5'3''	160.02	20.1122	Yes	Yes	Mixed	No	No	Yes	No	No	Primary level	6	7	-	Sylhet
262	P0276	M	50	No	7.6	Car	None	65	5'4''	162.56	24.5972	No	No	Dry	No	No	Yes	No	No	Secondary level	5	10	-	Moulvibazar
263	P0277	M	35	No	5.2	Bus	None	59.5	5'6''	167.64	21.172	No	No	Mixed	No	No	Yes	No	No	Secondary level	4	6	-	Sylhet
264	P0278	M	35	No	10.8	CNG	None	66.3	5'3''	160.02	25.892	Yes	No	Dry	No	No	No	No	No	Secondary level	8	12	-	Sylhet
265	P0279	M	21	No	5.7	CNG	None	64	5'11''	180.34	19.6787	No	No	No	No	No	Yes	No	Yes	Secondary level	6	7	-	Moulvibazar
266	P0280	M	22	No	5.8	CNG	Parents	80.4	5'6''	167.64	28.6089	No	No	No	No	No	No	No	Yes	Primary level	7	7	-	Sylhet
267	P0281	M	32	No	4.8	CNG	None	65	5'9''	175.26	21.1616	No	Yes	Dry	No	No	No	No	Yes	Primary level	12	9	-	Sylhet
268	P0282	M	33	No	5.4	Bus	None	54	5'7''	170.18	18.6456	No	No	No	No	No	No	No	No	Secondary level	12	3	-	Moulvibazar
269	P0283	M	28	No	5.9	Car	None	96.6	6'0''	182.88	28.8832	No	No	No	No	No	Yes	No	No	Secondary level	4	7	-	Sylhet
270	P0284	M	30	No	5.6	Car	None	49.4	5'5''	165.1	18.1231	Yes	No	No	No	No	No	No	No	Secondary level	2	12	-	Sylhet
271	P0285	M	26	No	5.2	CNG	None	49.6	5'5''	165.1	18.1965	Yes	No	No	No	No	Yes	No	No	Secondary level	8	7	-	Sylhet
272	P0286	M	23	No	5	CNG	None	64	5'8''	172.72	21.4533	Yes	Yes	Dry	No	No	Yes	No	Yes	Primary level	6	12	-	Sylhet
273	P0287	M	22	No	5.2	Car	None	58	5'7''	170.18	20.0268	No	Yes	Dry	No	No	Yes	No	No	Graduate and Above	4	5	-	Sylhet
274	P0288	M	26	No	5.8	Car	None	71	5'3''	160.02	27.7274	No	Yes	Dry	No	No	Yes	No	No	Graduate and Above	5	6	-	Sylhet
275	P0289	M	26	No	7.9	CNG	None	67	5'3''	160.02	26.1653	No	Yes	No	No	No	No	No	Yes	Secondary level	7	8	-	Sylhet
276	P0290	M	22	No	5.1	CNG	None	61	5'1''	154.94	25.4099	No	Yes	Dry	No	No	No	No	Yes	Secondary level	10	7	-	Sylhet
277	P0291	M	39	No	8.2	Microbus	None	50.1	5'3''	160.02	19.5654	Yes	No	No	No	No	Yes	No	No	Secondary level	6	6	-	Sylhet
278	P0292	M	38	No	8	Microbus	Mother	68	5'4''	162.56	25.7325	No	No	No	No	No	No	No	Yes	Secondary level	2	7	-	Sylhet
279	P0293	M	40	No	5.9	Microbus	None	75.65	5'5''	165.1	27.7533	No	No	No	No	No	No	No	Yes	Primary level	3	6	-	Moulvibazar
280	P0294	M	33	No	6.1	Car	Father	70.65	5'5''	165.1	25.919	Yes	No	No	No	No	Yes	No	No	Graduate and Above	3	7	-	Moulvibazar
281	P0295	M	29	No	7.5	Microbus	None	58.5	5'1''	154.94	24.3685	No	No	No	No	No	Yes	No	No	Higher secondary	10	8	-	habiganj
282	P0296	M	24	No	9.4	CNG	None	61.75	5'3''	160.02	24.1151	No	Yes	Dry	No	No	Yes	No	No	Secondary level	7	7	-	Sylhet
283	P0297	M	55	No	21.4	Car	None	70	5'9''	175.26	22.7894	No	No	Raw	No	No	Yes	No	Yes	Secondary level	4	8	-	Sylhet
284	P0298	M	38	No	7.8	CNG	Mother	49.1	5'3''	160.02	19.1749	No	Yes	Mixed	No	No	Yes	No	No	Secondary level	12	9	-	Sylhet
285	P0299	M	35	No	6	Car	None	49.4	5'3''	160.02	19.2921	No	No	No	No	No	Yes	No	No	Higher secondary	4	8	-	Sylhet
286	P0300	M	23	No	6.9	CNG	None	53.2	5'3''	160.02	20.7761	No	No	No	No	No	No	No	No	Primary level	8	7	-	Sylhet
287	P0301	M	34	No	5.6	Truck	None	80.8	5'5''	165.1	29.6427	No	Yes	Raw	No	No	Yes	No	No	Secondary level		7	-	Sylhet
288	P0302	M	46	No	5.7	Bus	None	61.87	5'7''	170.18	21.363	Yes	Yes	Mixed	No	No	No	No	Yes	Secondary level	8	7	-	Sylhet
289	P0303	M	46	No	5.3	CNG	None	47.4	5'5''	165.1	17.3894	Yes	No	Dry	No	No	No	No	No	Secondary level	4	6	-	Sylhet
290	P0304	M	27	No	5.5	CNG	Father	63	5'2''	157.48	25.4033	No	No	No	No	No	Yes	No	No	Secondary level	9	6	-	Sylhet
291	P0305	M	49	No	5.4	Truck	None	65.5	5'4''	162.56	24.7864	No	No	No	No	No	No	No	Yes	Primary level	8	7	-	Sylhet
292	P0306	M	22	No	4.9	Others	None	61.5	5'5''	165.1	22.5622	No	No	No	No	No	Yes	No	No	Graduate and Above	No	8	-	Sylhet
293	P0307	M	24	No	5.5	Car	None	53.7	5'7''	170.18	18.542	Yes	No	No	No	No	No	No	No	Illiterate	7	6	-	Sylhet
294	P0308	M	21	No	5.9	Truck	None	41.8	5'4''	162.56	15.8179	No	No	No	No	No	Yes	No	Yes	Secondary level	7	8	-	Sylhet
295	P0309	M	24	No	5	Car	None	62.8	5'5''	165.1	23.0391	No	No	Dry	No	No	Yes	No	No	Secondary level	9	8	-	Sylhet
296	P0310	M	24	No	5.5	Car	None	50.85	5'3''	160.02	19.8583	Yes	No	No	No	No	Yes	No	No	Secondary level	8	10	-	Sylhet
297	P0311	M	23	No	6	Car	None	55.6	5'5''	165.1	20.3977	No	Yes	Dry	No	No	No	No	No	Secondary level	8	9	-	Sylhet
298	P0312	M	30	No	5.2	Microbus	None	44.6	5'3''	160.02	17.4175	Yes	Yes	Dry	No	No	Yes	No	No	Secondary level	7	9	-	Sylhet
299	P0313	M	45	No	8.7	Bus	None	84	5'7''	170.18	29.0043	No	No	Mixed	No	No	No	Yes	Yes	Primary level	8	7	-	Moulvibazar
300	P0314	M	39	No	5.5	Microbus	None	60.5	5'4''	162.56	22.8943	No	No	Dry	No	No	No	No	No	Secondary level	6	7	-	Moulvibazar
301	P0315	M	28	No	4.8	Others	None	58.4	5'4''	162.56	22.0997	No	No	No	No	No	Yes	No	Yes	Higher secondary	5	8	-	Sylhet
302	P0316	M	55	No	8.2	CNG	None	61	5'3''	160.02	23.8222	Yes	No	No	No	No	No	No	Yes	Secondary level	4	7	-	Sylhet
303	P0317	M	26	No	4.9	CNG	None	48.5	5'4''	162.56	18.3533	No	No	Raw	No	No	Yes	No	Yes	Primary level	8	8	-	Sylhet
304	P0318	M	41	No	5.2	Microbus	None	61.7	5'6''	167.64	21.9548	No	No	No	No	No	No	No	No	Secondary level	5	7	-	Sylhet
305	P0319	M	39	No	4.5	Car	None	76.6	5'9''	175.26	24.9381	No	No	No	No	No	No	No	Yes	Higher secondary	4	9	-	Sylhet
306	P0320	M	42	No	8.9	Car	None	89.9	5'8''	172.72	30.1352	No	No	No	No	No	Yes	No	Yes	Secondary level	5	8	-	Moulvibazar
307	P0321	M	37	No	4.3	Truck	None	67	5'8''	172.72	22.459	Yes	No	No	No	No	No	No	Yes	Secondary level	8	8	-	Moulvibazar
308	P0322	M	35	No	5.8	Bus	None	80	5'6''	167.64	28.4665	Yes	No	No	No	No	Yes	No	Yes	Secondary level	9	7	-	Sylhet
309	P0323	M	50	No	4.8	Car	None	71	5'7''	170.18	24.5155	No	No	No	No	No	No	No	Yes	Secondary level	4	10	-	Sylhet
310	P0324	M	33	No	5.2	Car	None	78.4	5'4''	162.56	29.668	No	Yes	Dry	No	No	No	No	Yes	Secondary level	3	7	-	Moulvibazar
311	P0325	M	25	No	5.2	Car	Mother	60.45	5'0''	152.4	26.0271	No	Yes	Dry	No	No	Yes	No	Yes	Secondary level	3	8	-	Sylhet
312	P0326	M	25	No	5.3	Car	Mother	52.3	5'5''	165.1	19.187	No	Yes	Mixed	No	No	No	No	Yes	Secondary level	4	8	-	Sylhet
313	P0327	M	27	No	5.7	Car	None	69.5	5'4''	162.56	26.3001	No	Yes	Dry	No	No	Yes	No	No	Secondary level	8	8	-	Moulvibazar
314	P0328	M	23	No	4.4	CNG	None	55.2	5'7''	170.18	19.06	No	Yes	Dry	No	No	No	No	Yes	Primary level	8	12	-	Sylhet
315	P0329	M	50	No	5.1	CNG	None	64.5	5'6''	167.64	22.9511	Yes	Yes	Dry	No	No	Yes	No	Yes	Primary level	5	13	-	Sylhet
316	P0331	M	26	No	5	CNG	None	68.8	5'9''	175.26	22.3987	No	Yes	Dry	No	No	Yes	No	Yes	Secondary level	8	8	-	Sylhet
317	P0332	M	34	No	5.8	Others	None	71.5	5'6''	167.64	25.442	Yes	Yes	Mixed	No	No	Yes	No	No	Secondary level	10	9	-	Sylhet
318	P0333	M	28	No	10	Car	Mother	80.35	5'7''	170.18	27.744	No	Yes	Dry	No	No	No	No	Yes	Secondary level	2	7	-	Sylhet
319	P0334	M	50	No	11.2	Microbus	None	86.95	5'7''	170.18	30.0229	No	No	No	No	No	No	No	Yes	Secondary level	10	6	-	Moulvibazar
320	P0335	M	38	No	6.4	Microbus	None	70.35	5'4''	162.56	26.6218	Yes	No	Dry	No	No	No	No	No	Secondary level	7	7	-	Sylhet
321	P0336	M	32	No	5.8	Microbus	None	82.05	5'10''	177.8	25.9546	No	No	Dry	No	No	No	No	No	Secondary level	8	8	-	Sylhet
322	P0337	M	38	No	7.8	CNG	None	58.5	5'4''	162.56	22.1375	No	Yes	Dry	No	No	No	No	Yes	Primary level	8	8	-	Sylhet
323	P0338	M	25	No	5.9	Microbus	None	56.55	5'7''	170.18	19.5261	No	No	No	No	No	No	Yes	Yes	Graduate and Above	6	8	-	Sylhet
324	P0339	M	21	No	5.2	Microbus	None	50.1	5'8''	172.72	16.7939	Yes	Yes	Dry	No	No	Yes	Yes	Yes	Secondary level	10	10	-	Sylhet
325	P0340	M	36	No	6.6	Car	None	54.65	5'5''	165.1	20.0492	No	Yes	Dry	No	No	No	No	Yes	Secondary level	9	7	-	Sylhet
326	P0341	M	33	No	6	Truck	None	62.6	5'6''	167.64	22.2751	No	Yes	Dry	No	No	No	No	Yes	Secondary level	7	8	-	Moulvibazar
327	P0342	M	24	No	5.9	Car	None	45.15	5'1''	154.94	18.8075	Yes	Yes	Dry	No	No	No	No	Yes	Primary level	8	7	-	Sylhet
328	P0343	M	28	No	30.4	Car	None	60.7	5'5''	165.1	22.2687	No	No	Dry	No	No	No	No	Yes	Primary level	7	9	-	Sylhet
329	P0344	M	33	No	4.7	CNG	None	64	5'10''	177.8	20.2449	Yes	Yes	Dry	No	No	No	No	No	Secondary level	7	7	-	Sylhet
330	P0345	M	47	No	4.7	Microbus	None	62.5	5'8''	172.72	20.9505	Yes	No	No	No	No	No	No	Yes	Secondary level	8	9	-	Sylhet
331	P0346	M	37	No	5.9	CNG	None	54.3	5'3''	160.02	21.2056	Yes	No	Dry	No	No	No	No	No	Primary level	9	8	-	Sylhet
332	P0347	M	35	No	5.3	Microbus	None	65.95	5'5''	165.1	24.1947	Yes	No	Dry	No	No	No	No	Yes	Secondary level	8	7	-	Moulvibazar
333	P0348	M	23	No	4.7	Car	None	52.9	5'5''	165.1	19.4071	No	No	No	No	No	No	No	Yes	Graduate and Above	5	7	-	Moulvibazar
334	P0349	M	42	No	5.4	Car	None	60.6	5'3''	160.02	23.666	No	Yes	Dry	No	No	No	No	No	Secondary level	9	9	-	Sylhet
335	P0350	M	28	No	5.8	Car	None	47.2	5'5''	165.1	17.316	No	No	No	No	No	No	No	No	Secondary level	7	8	-	Moulvibazar
336	P0351	M	28	No	5.4	Microbus	None	61.4	5'8''	172.72	20.5818	No	No	No	No	No	No	No	Yes	Secondary level	8	7	-	Moulvibazar
337	P0352	M	24	No	4.3	Truck	None	68.6	5'7''	170.18	23.6868	No	No	No	No	No	No	No	No	Secondary level	13	5	-	Sylhet
338	P0353	M	33	No	5.3	Car	None	61.55	5'4''	162.56	23.2917	No	No	No	No	No	Yes	No	Yes	Secondary level	10	8	-	Moulvibazar
339	P0354	M	27	No	4.8	CNG	None	56	5'9''	175.26	18.2315	Yes	No	No	No	No	Yes	No	Yes	Primary level	13	8	-	Sylhet
340	P0355	M	24	No	5.4	CNG	None	53	5'4''	162.56	20.0562	No	Yes	Mixed	No	No	No	No	No	Secondary level	6	9	-	Sylhet
341	P0356	M	32	No	4.5	Truck	None	66	5'1''	154.94	27.4927	Yes	Yes	Dry	No	No	No	No	No	Primary level	14	6	-	Sylhet
342	P0357	M	34	No	4.8	CNG	None	62.8	5'2''	157.48	25.3226	Yes	Yes	Mixed	No	No	No	No	No	Secondary level	6	9	-	Moulvibazar
343	P0358	M	37	No	4.4	CNG	None	48.9	5'5''	165.1	17.9397	Yes	No	No	No	No	No	No	No	Illiterate	10	8	-	Sylhet
344	P0359	M	22	No	6.7	Others	None	47.7	5'1''	154.94	19.8697	Yes	Yes	Dry	No	No	No	No	Yes	Secondary level	8	8	-	Sylhet
345	P0360	M	32	No	7.7	Others	None	70.9	5'7''	170.18	24.481	No	No	No	No	No	Yes	No	No	Secondary level		8	-	Sylhet
346	P0361	M	30	No	4.7	Car	Parents	60.5	5'6''	167.64	21.5278	No	No	No	No	No	Yes	Yes	Yes	Higher secondary	5	4	-	Sylhet
347	P0362	M	28	No	6.8	CNG	None	52.65	5'4''	162.56	19.9237	Yes	No	Dry	No	No	No	No	No	Illiterate	10	10	-	Sylhet
348	P0363	M	35	No	5.3	Car	Mother	72.65	5'10''	177.8	22.9812	Yes	No	No	No	No	No	No	No	Secondary level	6	8	-	Sylhet
349	P0364	M	23	No	5.9	Car	Father	54.65	5'6''	167.64	19.4462	No	No	No	No	No	Yes	No	No	Secondary level	1	8	-	Sylhet
350	P0365	M	23	No	6	Car	Father	80.9	5'4''	162.56	30.6141	No	Yes	Mixed	No	No	No	No	No	Graduate and Above	8	6	-	Sunamganj
351	P0366	M	41	No	5.7	Car	None	62.4	5'5''	165.1	22.8924	Yes	Yes	Mixed	No	No	No	No	Yes	Secondary level	6	10	-	Moulvibazar
352	P0367	M	22	No	5.2	Others	None	56.2	5'7''	170.18	19.4053	No	No	No	No	No	Yes	No	Yes	Secondary level	12	10	-	Moulvibazar
353	P0368	M	42	No	6.2	Car	None	56.8	5'1''	154.94	23.6604	No	No	No	No	No	No	No	No	Secondary level	8	9	-	Moulvibazar
354	P0369	M	62	No	5.3	Car	None	76.6	5'4''	162.56	28.9869	No	Yes	Dry	No	No	No	No	-	Secondary level	2	6	-	Moulvibazar
355	P0370	M	34	No	5	Microbus	None	55	5'4''	162.56	20.813	Yes	Yes	Dry	No	No	No	No	No	Secondary level	8	6	-	Moulvibazar
356	P0371	M	41	No	3.7	Truck	None	53.4	5'4''	162.56	20.2076	Yes	No	Dry	No	No	-	No	-	Secondary level	4	6	-	Moulvibazar
357	P0372	M	42	No	4.5	Microbus	None	45.8	5'6''	167.64	16.2971	Yes	Yes	Mixed	No	No	No	No	-	Secondary level	8	8	-	Moulvibazar
358	P0373	M	40	No	5.2	Car	None	65	5'4''	162.56	24.5972	No	Yes	Dry	No	No	Yes	No	No	Secondary level	8	8	-	Moulvibazar
359	P0374	M	20	No	3.8	Microbus	None	55.9	5'7''	170.18	19.3017	No	No	No	No	No	No	No	No	Secondary level	4	12	-	Moulvibazar
360	P0375	M	34	No	4.3	Car	None	72	5'9''	175.26	23.4405	No	Yes	Dry	No	No	Yes	No	No	Secondary level	3	8	-	Moulvibazar
361	P0376	M	34	No	4.5	Microbus	None	83	5'7''	170.18	28.659	No	No	No	No	No	No	No	No	Secondary level	4	8	-	Moulvibazar
362	P0377	M	21	No	4.6	Microbus	None	53.8	5'7''	170.18	18.5766	No	Yes	Dry	No	No	No	No		Secondary level	8	8	-	Moulvibazar
363	P0378	M	32	No	4.9	Car	None	65.7	5'3''	160.02	25.6576	No	Yes	Raw	No	No	No	No	No	Primary level	7	8	-	Moulvibazar
364	P0379	M	25	No	4.4	Car	None	67.77	5'3''	160.02	26.466	No	No	Raw	No	No	No	Yes	-	Primary level	1.5	10	-	Moulvibazar
365	P0380	M	42	No	4.9	CNG	None	59.3	5'4''	162.56	22.4402	Yes	Yes	Raw	No	No	No	No	No	Secondary level	6	12	-	Moulvibazar
366	P0381	M	23	No	7.4	Microbus	None	65.35	5'4''	162.56	24.7297	No	No	No	No	No	Yes	Yes	Yes	Secondary level	5	8	-	Sylhet
367	P0382	M	39	No	4.1	Car	None	74.6	5'7''	170.18	25.7586	No	No	No	Yes	No	Yes	No	Yes	Higher secondary	2	7	-	Sylhet
368	P0383	M	28	No	7.6	CNG	None	65.9	5'5''	165.1	24.1764	No	No	Dry	No	No	Yes	No	-	Primary level	5	7	-	Sylhet
369	P0384	M	34	No	4.9	Truck	None	77.6	5'6''	167.64	27.6125	Yes	Yes	Dry	No	No	No	No	-	Secondary level	12	8	-	Moulvibazar
370	P0385	M	31	No	4.9	Truck	None	65.8	5'3''	160.02	25.6967	Yes	No	Dry	No	No	No	Yes	Yes	Secondary level	12	8	-	Sylhet
371	P0387	M	30	No	4.5	Microbus	None	53.8	5'9''	175.26	17.5153	No	Yes	Dry	No	No	Yes	No	No	Secondary level	5	7	-	Moulvibazar
372	P0388	M	26	No	5.1	Car	None	60.4	5'9''	175.26	19.664	No	No	Dry	No	No	Yes	No	No	Graduate and Above	6	7	-	Moulvibazar
373	P0389	M	30	No	5.4	Car	None	58.9	5'5''	165.1	21.6083	No	No	Raw	No	No	Yes	No	No	Secondary level	5	7	-	Moulvibazar
374	P0390	M	36	No	4.5	Microbus	None	65.3	5'3''	160.02	25.5014	Yes	No	No	No	No	No	No	Yes	Secondary level	7	8	-	sylhet
375	P0391	M	21	No	5.3	Car	None	90	5'8''	172.72	30.1687	No	No	No	No	No	Yes	No	No	Graduate and Above	5	8	-	Sylhet
376	P0392	M	28	No	4.9	Car	None	60.8	5'3''	160.02	23.7441	Yes	Yes	Mixed	No	No	No	No	Yes	Secondary level	7	8	-	Moulvibazar
377	P0393	M	31	No	6.4	Others	None	47.7	5'0''	152.4	20.5375	No	No	No	No	No	Yes	Yes	Yes	Secondary level	8	7	-	Moulvibazar
378	P0394	M	23	No	9.9	Car	Parents	55.4	5'4''	162.56	20.9644	No	No	No	No	No	Yes	Yes	No	Secondary level		8	-	Sylhet
379	P0395	M	24	No	4.4	Others	None	53.2	5'8''	172.72	17.8331	Yes	No	No	No	No	Yes	No	Yes	Secondary level	10	7	-	Moulvibazar
380	P0396	M	32	No	6.5	Others	None	77.3	5'7''	170.18	26.6909	No	No	No	No	No	Yes	Yes	No	Secondary level	8	8	-	Moulvibazar
381	P0397	M	30	No	4.8	Car	None	64.7	5'4''	162.56	24.4837	No	No	No	No	No	Yes	No	Yes	Secondary level	7	9	-	Moulvibazar
382	P0398	M	38	No	7.2	Car	None	68.7	5'5''	165.1	25.2036	No	Yes	Mixed	No	No	No	No	No	Secondary level	1	8	-	Moulvibazar
383	P0399	M	53	No	5.5	Microbus	Mother	104	5'11''	180.34	31.9778	No	Yes	Mixed	No	No	Yes	No	Yes	Secondary level	8	7	-	Moulvibazar
384	P0400	M	50	No	4.2	Microbus	None	78.9	5'3''	160.02	30.8126	Yes	Yes	Mixed	No	No	No	No	Yes	Primary level	6	3	-	Moulvibazar
385	P0401	M	33	No	4.6	Microbus	None	55	5'5''	165.1	20.1776	Yes	No	No	No	No	Yes	No	No	Secondary level	4	10	-	Sylhet
386	P0402	M	35	No	4.2	Car	None	54.3	5'1''	154.94	22.619	Yes	Yes	Mixed	No	No	No	No	Yes	Secondary level	9	7	-	Sylhet
387	P0403	M	27	No	5.9	Car	None	67.8	5'6''	167.64	24.1254	Yes	No	No	No	No	Yes	Yes	Yes	Secondary level	5	6	-	Moulvibazar
388	P0404	M	36	No	8.5	Microbus	None	61.3	5'3''	160.02	23.9393	Yes	Yes	Mixed	No	No	Yes	No	No	Secondary level	4	6	-	Moulvibazar
389	P0405	M	30	No	5.2	Car	None	77.5	5'7''	170.18	26.7599	Yes	No	Mixed	No	No	No	Yes	Yes	Secondary level	7	8	-	Sunamganj
390	P0406	M	32	No	4.1	Microbus	None	54.5	5'4''	162.56	20.6238	Yes	No	No	No	No	No	No	Yes	Primary level	4	8	-	Moulvibazar
391	P0407	M	31	No	4.5	Car	None	45	5'0''	152.4	19.375	No	No	No	No	No	Yes	No	No	Secondary level	6	9	-	Moulvibazar
392	P0408	M	38	No	5.6	Others	Parents	77.9	5'8''	172.72	26.1127	Yes	No	No	No	No	Yes	No	No	Primary level	6	8	-	Moulvibazar
393	P0409	M	23	No	5.5	Car	None	58	5'4''	162.56	21.9483	No	No	No	No	No	Yes	No	Yes	Higher secondary	1	8	-	Moulvibazar
394	P0410	M	23	No	3.9	Car	None	50	5'3''	160.02	19.5264	No	No	Dry	No	No	Yes	No	No	Secondary level	8	6	-	Sylhet
395	P0411	M	32	No	3.9	CNG	None	50.9	5'3''	160.02	19.8778	Yes	Yes	Mixed	No	No	Yes	No	No	Secondary level	12	7	-	Moulvibazar
396	P0412	M	26	No	4.6	Others	None	66	5'5''	165.1	24.2131	No	No	Raw	No	No	No	No	Yes	Secondary level	7	6	-	Others
397	P0414	M	23	No	3.7	Car	None	60.2	5'9''	175.26	19.5989	Yes	Yes	Dry	No	No	No	No	Yes	Primary level	6	6	-	habiganj
398	P0415	M	28	No	4	CNG	None	51.3	5'6''	167.64	18.2542	Yes	Yes	Mixed	No	No	Yes	No	No	Primary level	12	7	-	Sylhet
399	P0416	M	30	No	3.9	CNG	None	49.8	5'6''	167.64	17.7204	No	Yes	Raw	No	No	Yes	No	No	Higher secondary	8	9	-	Moulvibazar
400	P0417	M	26	No	3.8	Microbus	None	55.3	5'10''	177.8	17.4929	No	No	Dry	No	No	Yes	No	No	Secondary level		7	-	Sylhet
401	P0418	M	36	No	6.7	CNG	None	75.9	5'2''	157.48	30.6049	No	Yes	Mixed	No	No	No	Yes	No	Secondary level	8	4	-	Sylhet
402	P0419	M	34	No	6	Others	None	49.9	5'4''	162.56	18.8831	No	Yes	Dry	No	No	No	No	Yes	Secondary level	8	8	-	Moulvibazar
403	P0420	M	32	No	4.2	CNG	None	42.7	5'2''	157.48	17.2178	No	Yes	Dry	No	No	No	No	Yes	Secondary level	8	5	-	Sylhet
404	P0422	M	28	No	3.7	Truck	None	66.7	5'7''	170.18	23.0308	Yes	Yes	Raw	No	No	Yes	No	No	Primary level	8	7	-	Sylhet
405	P0423	M	35	No	3.4	Truck	None	64.8	5'2''	157.48	26.1291	Yes	Yes	Raw	No	No	No	Yes	No	Primary level	8	7	-	Sunamganj
406	P0424	M	22	No	4.2	Car	None	50.8	5'7''	170.18	17.5407	No	No	No	No	No	No	No	No	Secondary level	4	6	-	habiganj
407	P0425	M	24	No	3.9	Car	Father	59.7	5'4''	162.56	22.5916	No	No	No	No	No	Yes	No	Yes	Secondary level	2	8	-	Sylhet
408	P0426	M	27	No	7.2	Car	Mother	77.7	5'8''	172.72	26.0457	No	No	No	No	No	No	No	Yes	Secondary level	8	8	-	Sylhet
409	P0427	M	21	No	4	Car	None	61.7	5'7''	170.18	21.3043	No	No	No	No	No	Yes	No	No	Higher secondary	4	6	-	Sylhet
410	P0428	M	30	No	5	Car	None	59.4	5'10''	177.8	18.7898	No	No	No	No	No	Yes	No	No	Secondary level	6	6	-	Sylhet
411	P0429	M	25	No	3.4	Car	None	68	5'9''	175.26	22.1383	No	Yes	Raw	No	No	No	No	No	Graduate and Above	6	8	-	Sylhet
412	P0430	M	21	No	3.6	Car	None	50.9	5'6''	167.64	18.1118	No	Yes	Raw	No	No	Yes	No	No	Secondary level	8	12	-	Moulvibazar
413	P0431	M	27	No	5.4	Truck	None	82.8	5'4''	162.56	31.3331	No	No	No	No	No	Yes	No	No	Secondary level	10	10	-	Sylhet
414	P0432	M	38	No	5.8	CNG	None	89.7	5'8''	172.72	30.0682	Yes	No	No	No	No	No	No	Yes	Primary level	3	8	-	Sylhet
415	P0433	M	26	No	5.4	Others	None	45.6	5'5''	165.1	16.729	No	Yes	Dry	No	No	Yes	No	Yes	Primary level	10	10	-	Sylhet
416	P0434	M	22	No	4.7	Car	Mother	62.3	5'8''	172.72	20.8835	No	No	No	No	No	Yes	Yes	Yes	Graduate and Above	3	5	-	Moulvibazar
417	P0435	M	35	No	5.4	Microbus	None	71.5	5'7''	170.18	24.6882	No	No	Dry	No	No	Yes	No	No	Secondary level	2.5	6	-	Moulvibazar
418	P0436	M	24	No	6.4	Car	None	59.2	5'2''	157.48	23.871	Yes	No	No	Yes (Gastric)	No	Yes	No	Yes	Primary level	5	7	-	Moulvibazar
419	P0437	M	30	No	7.1	Others	None	70.2	5'4''	162.56	26.565	No	Yes	Raw	No	No	Yes	Yes	No	Primary level	4	6	-	Moulvibazar
420	P0438	M	43	No	8.4	Microbus	None	63.2	5'5''	165.1	23.1858	Yes	No	No	No	No	No	No	Yes	Secondary level	4	7	-	Moulvibazar
421	P0439	M	24	No	4.7	Car	Father	58.8	5'3''	160.02	22.963	No	No	No	No	No	Yes	No	No	Secondary level	5	8	-	Moulvibazar
422	P0440	M	24	No	6.5	Others	Father	47	5'3''	160.02	18.3548	No	Yes	Mixed	No	No	Yes	No	No	Secondary level	6	8	-	Moulvibazar
423	P0441	M	28	No	6	Microbus	None	48.25	5'4''	162.56	18.2587	No	Yes	Dry	No	No	No	No	No	Secondary level	8	7	-	Moulvibazar
424	P0442	M	23	No	4.8	Microbus	None	46.2	5'3''	160.02	18.0424	No	Yes	Dry	No	No	Yes	No	No	Higher secondary	8	8	-	Moulvibazar
425	P0443	M	27	No	5.2	Microbus	None	59	5'4''	162.56	22.3267	Yes	Yes	Dry	No	No	No	No	Yes	Primary level	4	12	-	Moulvibazar
426	P0444	M	23	No	6	Car	None	48.75	5'0''	152.4	20.9896	No	Yes	Mixed	No	No	Yes	No	No	Secondary level	6	8	-	Moulvibazar
427	P0445	M	26	No	4.9	Car	None	80.5	5'7''	170.18	27.7958	Yes	No	No	No	No	No	No	No	Secondary level	9	10	-	Moulvibazar
428	P0446	M	26	No	5.5	CNG	None	49.9	5'0''	152.4	21.4848	No	No	No	No	No	Yes	No	No	Primary level	10	9	-	Sylhet
429	P0447	M	34	No	4.6	CNG	None	52.5	5'2''	157.48	21.1694	Yes	Yes	Dry	No	No	No	No	No	Secondary level	9	8	-	Moulvibazar
430	P0448	M	32	No	5.8	Microbus	None	55.15	5'6''	167.64	19.6241	Yes	Yes	Mixed	No	No	No	Yes	No	Primary level	8	10	-	Sylhet
431	P0449	M	23	No	4.6	Microbus	None	53.3	5'2''	157.48	21.492	No	Yes	Dry	No	No	No	Yes	No	Secondary level	6	7	-	Sylhet
432	P0450	M	21	No	4.3	Truck	Mother	52.85	5'6''	167.64	18.8057	No	No	No	No	No	No	No	No	Higher secondary	6	6	-	Moulvibazar
433	P0451	M	43	No	4.4	Truck	None	54.2	5'4''	162.56	20.5103	Yes	Yes	Mixed	No	No	No	No	No	Illiterate	4	8	-	Sylhet
434	P0452	M	34	No	5.1	Others	None	39.5	4'11''	149.86	17.5884	Yes	Yes	Mixed	No	No	Yes	Yes	Yes	Secondary level	12	6	-	Others
435	P0453	M	30	No	4.8	Microbus	None	74.3	5'7''	170.18	25.655	No	No	No	No	No	No	No	Yes	Primary level	2.5	10	-	Moulvibazar
436	P0454	M	28	No	5.8	Microbus	None	52.8	5'0''	152.4	22.7334	No	Yes	Dry	No	No	Yes	No	-	Secondary level	7	6	-	Moulvibazar
437	P0455	M	38	No	5.5	Microbus	None	78.7	5'2''	157.48	31.7339	No	Yes	Mixed	No	No	No	No	No	Secondary level	6	9	-	Moulvibazar
438	P0456	M	29	No	5.9	Microbus	None	52.6	5'2''	157.48	21.2097	No	Yes	Mixed	No	No	No	No	-	Secondary level	6	8	-	Moulvibazar
439	P0457	M	28	No	5.7	Car	None	77.5	5'11''	180.34	23.8296	No	No	No	No	No	Yes	No	No	Higher secondary	6	9	-	habiganj
440	P0458	M	27	No	6.2	Car	None	77.5	5'8''	172.72	25.9786	No	No	No	No	No	No	No	-	Secondary level	2	8	-	Sylhet
441	P0459	M	45	No	5.2	Microbus	None	59	5'3''	160.02	23.0411	No	Yes	Dry	No	No	Yes	Yes	Yes	Secondary level	10	9	-	Moulvibazar
442	P0460	M	38	No	13.2	CNG	Parents	67.4	5'3''	160.02	26.3215	No	Yes	Mixed	No	No	No	Yes	Yes	Secondary level	7	7	-	Sylhet
443	P0461	M	32	No	5.2	Truck	None	50.35	5'5''	165.1	18.4716	Yes	No	No	No	No	Yes	No	-	Primary level	8	8	-	Others
444	P0462	M	40	No	6.1	Truck	None	73.3	5'5''	165.1	26.8912	Yes	No	Raw	No	No	No	No	Yes	Secondary level	9	6	-	Others
445	P0463	M	34	No	4.4	Microbus	None	78.8	5'7''	170.18	27.2088	No	No	Raw	No	No	Yes	No	-	Secondary level	6	7	-	Sylhet
446	P0464	M	31	No	18	Bus	Parents	72.2	5'4''	162.56	27.3218	Yes	No	No	No	No	No	No	Yes	Primary level	12	7	-	Others
447	P0465	M	29	No	5.3	Car	None	53.1	5'7''	170.18	18.3349	No	No	No	No	No	No	No	-	Primary level	5	8	-	Sylhet
448	P0466	M	28	No	4.7	Car	None	48.6	5'2''	157.48	19.5968	No	No	Dry	No	No	Yes	No	Yes	Secondary level	8	9	-	Moulvibazar
449	P0467	M	36	No	5.3	CNG	None	50.7	5'4''	162.56	19.1858	Yes	No	No	No	No	No	No	No	Secondary level	8	8	-	Moulvibazar
450	P0468	M	35	No	4.6	CNG	Mother	76.5	5'5''	165.1	28.0651	Yes	Yes	Dry	No	No	Yes	No	-	Primary level	6	7	-	Sylhet
451	P0469	M	25	No	5.2	Others	None	55.4	5'5''	165.1	20.3243	No	Yes	Dry	No	No	No	No	Yes	Secondary level	10	10	-	Sylhet
452	P0470	M	45	No	5.2	Others	None	55.7	5'4''	162.56	21.0779	Yes	No	No	No	No	No	No	-	Secondary level	10	9	-	Sylhet
453	P0471	M	25	No	4.5	Car	None	53.4	5'3''	160.02	20.8542	Yes	No	Dry	No	No	No	No	Yes	Secondary level	8	8	-	Sylhet
454	P0472	M	27	No	4.9	Car	Mother	55.7	5'3''	160.02	21.7524	Yes	No	Dry	No	No	No	No	Yes	Primary level	8	10	-	Moulvibazar
455	P0473	M	28	No	3.9	Truck	None	55.7	5'5''	165.1	20.4344	Yes	No	No	No	No	No	No	Yes	Primary level	8	9	-	Sylhet
456	P0474	M	31	No	4.9	Bus	None	58.4	5'9''	175.26	19.0129	Yes	Yes	Mixed	No	No	No	No	-	Primary level	7	8	-	Sylhet
457	P0475	M	25	No	4.2	Microbus	None	54.75	5'6''	167.64	19.4818	Yes	No	Dry	No	no	No	No	Yes	Secondary level	5	10	-	Moulvibazar
458	P0476	M	25	No	6	Truck	None	54.8	5'5''	165.1	20.1042	No	Yes	Dry	No	No	No	No	No	Secondary level	10	7	-	Sylhet
459	P0477	M	33	No	17.6	Others	Parents	74	5'6''	167.64	26.3315	No	Yes	Mixed	No	No	No	No	-	Secondary level	-	9	-	Moulvibazar
460	P0478	M	55	No	4.8	Microbus	None	60.4	5'5''	165.1	22.1586	No	No	No	No	No	No	No	No	Secondary level	7	6	-	Moulvibazar
461	P0479	M	40	No	5.9	Car	None	76.6	5'9''	175.26	24.9381	Yes	No	No	No	No	No	No	-	Primary level	6	8	-	Sylhet
462	P0480	M	34	No	6.1	Truck	None	54.4	5'6''	167.64	19.3572	No	Yes	Dry	No	No	No	Yes	No	Primary level	14	6	-	Sylhet
463	P0482	M	36	No	5.4	Car	None	70.3	5'3''	160.02	27.4541	No	No	No	No	No	Yes	No	No	Secondary level	12	6	-	Moulvibazar
464	P0483	M	40	No	5.6	Car	None	58.3	5'5''	165.1	21.3882	Yes	No	No	No	No	Yes	No	No	Secondary level	4	8	-	Moulvibazar
465	P0484	M	30	No	7	Car	None	60.4	5'6''	167.64	21.4922	No	Yes	Dry	No	No	No	No	-	Secondary level	7	7	-	Sylhet
466	P0485	M	37	No	17	CNG	None	67.8	5'4''	162.56	25.6568	No	No	No	No	No	No	No	No	Primary level	7	7	-	Sylhet
467	P0486	M	26	No	5.2	Car	None	61	5'10''	177.8	19.296	Yes	Yes	Dry	No	No	Yes	No	No	Primary level	6	7	-	Sunamganj
468	P0487	M	27	No	5	Microbus	None	71	5'2''	157.48	28.6291	No	Yes	Mixed	No	No	Yes	No	No	Primary level	7	8	-	Moulvibazar
469	P0488	M	27	No	4.8	Microbus	None	52.9	5'5''	165.1	19.4071	Yes	No	Dry	No	No	Yes	No	Yes	Secondary level	6	9	-	Sylhet
470	P0489	M	38	No	5	Bus	None	61.8	5'6''	167.64	21.9904	Yes	No	No	No	No	Yes	No	Yes	Secondary level	4	7	-	Sunamganj
471	P0490	M	43	No	4.7	CNG	None	63.5	5'0''	152.4	27.3403	Yes	Yes	Mixed	No	No	No	No	No	Primary level	8	8	-	Sylhet
472	P0491	M	27	No	6	Others	None	72.1	5'9''	175.26	23.4731	No	Yes	Mixed	No	No	No	No	Yes	Secondary level	9	8	-	Sunamganj
473	P0492	M	46	No	5.4	Truck	None	66.7	5'3''	160.02	26.0482	Yes	No	Mixed	No	No	No	No	No	Primary level	8	7	-	Sylhet
474	P0493	M	35	No	3.8	Car	Siblings	55.5	5'4''	162.56	21.0022	No	No	No	No	No	No	Yes	Yes	Graduate and Above	2	8	-	Sylhet
475	P0494	M	42	No	5.8	CNG	None	59.8	5'5''	165.1	21.9385	Yes	No	No	No	No	No	Yes	Yes	Secondary level	9	6	-	Sylhet
476	P0495	F	23	No	5.2	Car	None	47.4	5'0''	152.4	20.4084	No	No	No	No	No	No	No	Yes	Graduate and Above	3	8	-	Sylhet
477	P0496	M	28	No	5.8	CNG	None	51.6	5'6''	167.64	18.3609	Yes	No	Raw	No	No	No	No	Yes	Secondary level	12	9	-	Sylhet
478	P0497	M	23	No	5.3	CNG	None	44.5	5'4''	162.56	16.8396	No	Yes	Dry	No	No	No	No	No	Primary level	10	10	-	Sylhet
479	P0498	M	39	No	5.3	CNG	None	54.3	5'3''	160.02	21.2056	Yes	No	Mixed	No	No	No	No	Yes	Secondary level	8	7	-	Sylhet
480	P0499	M	25	No	5.6	Car	None	67.7	5'4''	162.56	25.6189	No	Yes	Mixed	No	No	No	No	-	Secondary level	2	7	-	Sylhet
481	P0500	M	55	No	8.7	Microbus	None	65.7	5'2''	157.48	26.492	No	No	Dry	No	No	No	No	No	Primary level	5	8	-	Sylhet
482	P0501	M	25	No	6	Truck	None	51.6	5'7''	170.18	17.8169	Yes	No	No	No	No	Yes	No	-	Secondary level	12	8	-	Moulvibazar
483	P0502	M	22	No	4.5	CNG	None	42.6	5'3''	160.02	16.6365	Yes	No	No	No	No	Yes	No	Yes		2	12	-	Sylhet
484	P0503	M	28	No	6.4	Microbus	None	82	5'7''	170.18	28.3137	Yes	No	No	No	No	Yes	No	No	Primary level	10	10	-	Moulvibazar
485	P0504	M	26	No	4.6	CNG	None	74.7	5'5''	165.1	27.4048	No	No	No	No	No	Yes	No	Yes	Secondary level	7	10	-	Sylhet
486	P0505	M	21	No	5.9	Car	None	76.9	5'6''	167.64	27.3635	No	No	No	No	No	Yes	No	No	Higher secondary	6	6	-	Moulvibazar
487	P0506	M	36	No	5	Car	None	60	5'7''	170.18	20.7174	Yes	No	No	No	No	No	No	Yes	Secondary level	1	9	-	Sylhet
488	P0507	M	24	No	4.9	Car	None	58.3	5'9''	175.26	18.9803	No	Yes	Dry	No	No	Yes	No	No	Secondary level	4	8	-	Sylhet
489	P0508	M	29	No	5.1	Microbus	None	66	5'7''	170.18	22.7891	No	Yes	Dry	No	No	No	No	No	Primary level	7	6	-	Sylhet
490	P0509	M	21	No	5.3	Car	None	51	5'8''	172.72	17.0956	No	No	No	No	No	Yes	No	No	Higher secondary	3	8	-	Moulvibazar
491	P0510	M	28	No	5.2	Car	None	62.9	5'5''	165.1	23.0758	No	No	No	No	No	Yes	No	No	Graduate and Above	2	7	-	Moulvibazar
492	P0511	M	34	No	5.4	Car	Mother	75.4	5'6''	167.64	26.8297	Yes	No	No	No	No	Yes	No	Yes	Secondary level	2	7	-	Sylhet
493	P0512	M	35	No	4.9	Car	None	65.4	5'5''	165.1	23.9929	No	No	No	No	No	No	No	No	Primary level	7	9	-	Sylhet
494	P0513	M	36	No	7.7	Car	None	69.6	5'5''	165.1	25.5338	No	No	No	No	No	No	No	No	Secondary level	6	8	-	Sylhet
495	P0514	M	39	No	6.4	Car	None	51.3	5'0''	152.4	22.0875	No	No	No	No	No	Yes	No	No	Secondary level	8	8	-	Moulvibazar
496	P0515	M	21	No	4.8	CNG	None	64.9	5'3''	160.02	25.3452	No	Yes	Dry	No	No	Yes	No	Yes	Secondary level	9	7	-	Sylhet
497	P0516	M	23	No	5.7	CNG	None	45.5	5'5''	165.1	16.6923	No	Yes	Dry	No	No	Yes	No	No	Secondary level	5	6	-	Sylhet
498	P0518	M	25	No	6.7	CNG	None	60.6	5'4''	162.56	22.9322	No	No	Dry	No	No	Yes	No	Yes	Secondary level	6	6	-	Sylhet
499	P0519	M	38	No	6.5	Truck	None	52.4	5'3''	160.02	20.4636	Yes	Yes	Dry	No	No	Yes	No	No	Secondary level	7	6	-	Sylhet
500	P0520	M	22	No	6.2	CNG	None	58.4	5'1''	154.94	24.3268	No	Yes	Dry	No	No	No	No	No	Secondary level	9	8	-	Moulvibazar
501	P0521	M	33	No	6.1	Others	None	73.4	5'5''	165.1	26.9279	No	Yes	Mixed	No	No	No	No	Yes	Higher secondary	2	6	-	Sylhet
502	P0522	M	27	No	5	Car	None	58.1	5'4''	162.56	21.9861	No	Yes	Dry	No	No	Yes	No	No	Secondary level	5	6	-	Sylhet
503	P0523	M	35	No	6.3	Microbus	None	52.15	5'1''	154.94	21.7234	Yes	Yes	Mixed	No	No	No	No	Yes	Secondary level	12	7	-	Moulvibazar
504	P0524	M	35	No	7.5	CNG	None	69.3	5'4''	162.56	26.2244	No	No	No	No	No	Yes	No	Yes	Secondary level	8	9	-	Habiganj
505	P0525	M	32	No	6.2	Car	Father	83.4	5'9''	175.26	27.1519	Yes	Yes	Raw	No	No	No	No	Yes	Secondary level	7	8	-	Sylhet
506	P0526	M	32	No	5.6	Car	None	68	5'2''	157.48	27.4194	Yes	Yes	Raw	No	No	No	No	No	Secondary level	8	9	-	Moulvibazar
507	P0527	M	37	No	6.2	Car	None	68.7	5'7''	170.18	23.7214	No	No	No	No	No	No	No	Yes	Secondary level	4	8	-	Sylhet
508	P0528	M	26	No	5	Car	None	85	5'0''	152.4	36.5973	No	No	No	No	No	No	No	Yes	Secondary level	4	8	-	Moulvibazar
509	P0529	M	22	No	5.3	CNG	None	45.5	5'5''	165.1	16.6923	No	No	No	No	No	Yes	No	No	Primary level	5	6	-	Sylhet
510	P0530	M	39	No	23.8	Microbus	None	86.2	5'8''	172.72	28.895	No	Yes	Mixed	Yes (Hypertension)	Yes (Hypertension)	No	No	No	Secondary level	8	8	-	sylhet
511	P0532	M	34	No	6.8	Microbus	None	75.35	5'6''	167.64	26.8119	No	Yes	Mixed	No	No	No	No	No	Secondary level	8	8	-	Habiganj
512	P0533	M	31	No	6.6	Microbus	None	55.4	5'6''	167.64	19.7131	No	No	No	No	No	No	No	Yes	Secondary level	9	8	-	Sylhet
513	P0534	M	34	No	6	Truck	None	61.9	5'6''	167.64	22.026	Yes	No	Mixed	No	No	No	No	Yes	Primary level	5	12	-	Sunamganj
514	P0535	M	23	No	5.8	Truck	None	63.4	5'6''	167.64	22.5597	Yes	No	No	No	No	Yes	Yes	No	Secondary level	3	8	-	Habiganj
515	P0536	M	26	No	6.3	Car	None	80.3	5'8''	172.72	26.9172	No	No	Dry	No	no	Yes	Yes	Yes	Secondary level		10	-	Sylhet
516	P0537	M	25	No	5.4	Car	None	60	5'3''	160.02	23.4316	Yes	No	No	No	No	Yes	No	Yes	Primary level	10	10	-	Sunamganj
517	P0539	M	39	No	5	Car	None	59.5	5'3''	160.02	23.2364	No	Yes	Mixed	No	No	No	No	Yes	Primary level	11	7	-	Sylhet
518	P0540	M	30	No	5.5	Car	None	58.5	5'1''	154.94	24.3685	No	No	No	Yes (Bitakor 2.5)	Yes (Hypertension)	Yes	Yes	Yes	Secondary level	4	13	-	Sylhet
519	P0541	M	35	No	5.6	Car	Mother	77.4	5'6''	167.64	27.5414	No	Yes	Mixed	No	No	No	No	Yes	Secondary level	13	7	-	Sylhet
520	P0542	M	39	No	13.7	Microbus	None	62.5	5'5''	165.1	22.929	No	Yes	Mixed	Yes (Alset)	No	No	No	Yes	Primary level	15	8	-	Sylhet
521	P0543	M	35	No	5.6	Car	None	65.7	5'7''	170.18	22.6855	Yes	Yes	Raw	No	No	No	Yes	Yes	Secondary level	5	8	-	Sylhet
522	P0544	M	36	No	10.1	Car	Mother	67.2	5'5''	165.1	24.6533	Yes	No	No	No	No	Yes	No	No		8	7	-	Sylhet
523	P0545	M	28	No	5.2	Truck	None	78	5'5''	165.1	28.6154	Yes	No	No	No	No	Yes	No	Yes	Secondary level	12	9	-	Sylhet
524	P0546	M	40	No	5.2	Others	None	72	5'9''	175.26	23.4405	No	Yes	Mixed	No	No	No	No	Yes	Primary level	6	7	-	Sylhet
525	P0547	M	54	No	7.1	Car	None	80	5'9''	175.26	26.045	No	No	No	No	No	No	No	Yes	Secondary level	0.5	8	-	Sunamganj
526	P0548	M	35	No	6.4	Truck	None	55.8	5'3''	160.02	21.7914	Yes	No	Mixed	No	No	No	No	Yes	Secondary level	9	6	-	Habiganj
527	P0549	M	33	No	6.4	Truck	None	76.2	5'7''	170.18	26.311	No	Yes	Mixed	No	No	Yes	No	No	Secondary level	2	8	-	Sylhet
528	P0550	M	31	No	8.5	Car	None	55.6	5'3''	160.02	21.7133	No	No	No	no	No	Yes	No	No	Graduate and Above	6	7	-	Sylhet
529	P0551	M	25	No	5.4	CNG	None	53.3	5'2''	157.48	21.492	Yes	No	Mixed	No	No	Yes	Yes	Yes	Secondary level	10	10	-	Sylhet
530	P0552	M	25	No	5.3	Car	None	41.5	5'3''	160.02	16.2069	Yes	No	No	No	No	No	No	Yes	Secondary level	9	7	-	Habiganj
531	P0553	M	28	No	5.6	Others	None	75	5'7''	170.18	25.8967	No	No	No	No	No	No	No	No	Secondary level	8	9	-	Sylhet
532	P0554	M	25	No	5.7	CNG	None	59.9	5'4''	162.56	22.6673	Yes	No	No	No	No	No	No	Yes	Secondary level	10	7	-	Sylhet
533	P0555	M	37	No	4.9	CNG	None	56.2	5'10''	177.8	17.7776	Yes	No	No	No	No	No	No	Yes	Illiterate	10	12	-	Others
534	P0556	M	60	No	5.3	Microbus	None	53	5'4''	162.56	20.0562	No	No	No	No	No	Yes	No	No	Secondary level	4	6	-	Moulvibazar
535	P0557	M	42	No	4.4	Car	None	67	5'10''	177.8	21.1939	Yes	No	No	No	No	Yes	No	No	Secondary level	9	8	-	Moulvibazar
536	P0558	M	28	No	7	Truck	None	72.65	5'5''	165.1	26.6527	Yes	No	Mixed	No	No	Yes	No	No	Secondary level	6	9	-	Moulvibazar
537	P0559	M	54	No	5	Microbus	None	60	5'8''	172.72	20.1125	No	No	No	No	No	No	No	Yes	Primary level	6	10	-	Sylhet
538	P0560	M	26	No	4.7	Microbus	Mother	72.55	5'6''	167.64	25.8156	No	Yes	Dry	No	No	No	No	No	Secondary level	10	10	-	Sylhet
539	P0562	M	25	No	5.3	Truck	None	53.2	5'3''	160.02	20.7761	No	Yes	Mixed	No	No	No	No	No	Secondary level	9	8	-	Sylhet
540	P0563	M	33	No	6.7	Microbus	None	56.7	5'6''	167.64	20.1757	Yes	Yes	Raw	No	No	Yes	No	No	Secondary level	8	9	-	Sylhet
541	P0564	M	26	No	7.4	Microbus	None	43.35	5'3''	160.02	16.9294	Yes	Yes	Raw	No	No	Yes	No	No	Secondary level	8	8	-	Sylhet
542	P0565	M	23	No	4.5	Microbus	None	50.5	5'3''	160.02	19.7216	No	Yes	Dry	No	No	No	No	Yes	Secondary level	8	8	-	Moulvibazar
543	P0566	M	32	No	12.5	Car	None	66.7	5'6''	167.64	23.734	No	Yes	Raw	No	No	Yes	No	Yes	Secondary level	8	9	-	Others
544	P0567	M	26	No	6.3	Others	None	66.7	5'6''	167.64	23.734	Yes	Yes	Dry	No	No	No	No	Yes	Higher secondary	9	8	-	Sylhet
545	P0568	M	23	No	5.6	CNG	None	58.5	5'6''	167.64	20.8162	No	No	No	No	No	Yes	No	Yes	Secondary level	9	9	-	Sylhet
546	P0569	M	37	No	6.7	Microbus	None	86.55	5'8''	172.72	29.0123	Yes	Yes	Dry	No	No	No	No	Yes	Secondary level	7	9	-	Sylhet
547	P0570	M	38	No	6	Truck	None	50.75	5'5''	165.1	18.6184	No	No	No	No	No	Yes	No	No	Secondary level	7	7	-	Habiganj
548	P0571	M	50	No	5.8	Microbus	None	55.7	5'6''	167.64	19.8198	Yes	No	No	No	No	No	No	No	Primary level	9	8	-	Moulvibazar
549	P0572	M	45	No	5.2	Truck	None	64.9	5'3''	160.02	25.3452	Yes	Yes	Dry	No	No	No	No	No	Secondary level	13	7	-	Habiganj
550	P0573	M	37	No	6.7	Truck	None	73.1	5'5''	165.1	26.8178	Yes	Yes	Raw	No	No	No	No	No	Secondary level	15	7	-	Moulvibazar
551	P0574	M	40	No	5.6	Microbus	None	36.6	5'2''	157.48	14.7581	Yes	Yes	Mixed	No	No	No	No	No	Secondary level	8	7	-	Others
552	P0575	M	45	No	5.8	Microbus	None	80.85	5'7''	170.18	27.9166	Yes	Yes	Mixed	No	Yes (Hypercholesterilemia)	No	No	No	Secondary level	10	9	-	Sylhet
553	P0576	M	33	No	7.8	Microbus	None	67.45	5'2''	157.48	27.1976	No	Yes	Mixed	No	No	Yes	No	No	Secondary level	8	9	-	Sylhet
554	P0577	M	33	No	4.6	Microbus	None	58	5'3''	160.02	22.6506	No	Yes	Mixed	No	No	No	No	No	Secondary level	6	9	-	Sylhet
555	P0578	M	27	No	8.7	CNG	Father	60.25	5'3''	160.02	23.5293	No	Yes	Mixed	No	No	Yes	No	Yes	Secondary level	9	8	-	Moulvibazar
556	P0579	M	37	No	8.2	CNG	None	61.9	5'6''	167.64	22.026	No	Yes	Dry	No	No	Yes	No	Yes	Secondary level	7	8	-	Moulvibazar
557	P0580	M	30	No	6.2	CNG	None	52.9	5'5''	165.1	19.4071	Yes	Yes	Dry	No	No	No	No	No	Secondary level	10	9	-	Sunamganj
558	P0581	M	45	No	5	Car	None	59.16	5'4''	162.56	22.3873	No	Yes	Dry	Yes (Painkiller)	No	Yes	No	No	Secondary level	8	9	-	Sylhet
559	P0582	M	26	No	6.9	Truck	None	48.05	5'2''	157.48	19.375	Yes	No	No	No	No	No	No	Yes	Primary level	6	8	-	Others
560	P0583	M	26	No	5.4	Others	None	46.6	5'2''	157.48	18.7904	Yes	No	No	No	No	No	No	No	Secondary level	2	9	-	Habiganj
561	P0584	M	42	No	8.8	Car	None	74.7	5'2''	157.48	30.121	Yes	Yes	Raw	No	No	No	No	No	Secondary level	8	8	-	Moulvibazar
562	P0585	M	24	No	5.3	Microbus	None	68.8	5'5''	165.1	25.2403	No	No	No	No	No	Yes	No	No	Secondary level	7	7	-	Sylhet
563	P0586	M	24	No	5.7	Microbus	None	58.5	5'6''	167.64	20.8162	No	No	No	No	No	Yes	No	Yes	Higher secondary	6	9	-	Sylhet
564	P0587	M	22	No	5.7	Car	None	47.5	5'2''	157.48	19.1533	No	Yes	Dry	No	No	Yes	No	No	Secondary level	6	12	-	Sylhet
565	P0588	M	26	No	6.6	Microbus	None	65.3	5'5''	165.1	23.9563	No	No	No	No	No	Yes	No	No	Graduate and Above	7	7	-	Sunamganj
566	P0589	M	33	No	5.1	Car	None	58.9	5'6''	167.64	20.9585	No	No	Mixed	No	No	No	No	Yes	Primary level	6	7	-	Sylhet
567	P0590	M	26	No	5.5	Microbus	Mother	55.6	5'6''	167.64	19.7842	Yes	No	No	No	No	Yes	No	No	Secondary level	5	9	-	Sylhet
568	P0591	M	38	No	9.6	Car	None	95.4	5'4''	162.56	36.1011	No	No	No	No	No	No	No	No	Secondary level	1.5	10	-	Sylhet
569	P0592	M	50	No	6.3	Microbus	None	55.2	5'6''	167.64	19.6419	No	No	No	No	No	Yes	No	Yes	Secondary level	3	7	-	Sylhet
570	P0593	M	24	No	5.4	Truck	None	52.5	5'5''	165.1	19.2604	No	No	No	No	No	Yes	No	No	Primary level	8	12	-	Sylhet
571	P0594	M	32	No	6	Bike	None	64	5'4''	162.56	24.2188	No	No	No	No	No	No	No	No	Graduate and Above	5	8	-	Sylhet
572	P0595	M	25	No	6.7	Car	None	84.7	5'7''	170.18	29.246	No	No	No	No	No	Yes	No	Yes	Higher secondary	4	7	-	Sylhet
573	P0596	M	29	No	4.8	Microbus	None	58.6	5'4''	162.56	22.1753	No	Yes	Dry	No	No	Yes	No	No	Secondary level	-	12	-	Sylhet
574	P0597	M	38	No	6.4	Others	None	70.1	5'9''	175.26	22.8219	No	Yes	Raw	No	No	No	No	No	Secondary level	8	7	-	Sylhet
575	P0598	M	40	No	6.7	CNG	None	62.75	5'3''	160.02	24.5056	No	Yes	Dry	Yes (Hypertension)	Yes (Hypertension)	Yes	No	No	Secondary level	7	8	-	Sylhet
576	P0599	M	35	No	5.1	CNG	None	52.5	5'5''	165.1	19.2604	Yes	Yes	Dry	No	No	No	No	No	Primary level	11	8	-	Sylhet
577	P0600	M	46	No	5.7	Truck	None	66.8	5'0''	152.4	28.7612	Yes	No	No	No	No	No	No	No	Secondary level	6	7	-	Moulvibazar
578	P0601	M	42	No	6.2	CNG	None	84.5	5'6''	167.64	30.0678	No	Yes	Dry	No	No	Yes	No	No	Illiterate	8	5	-	Sylhet
579	P0602	M	40	No	6.7	Car	Parent/Sibling	64.5	5'5''	165.1	23.6628	Yes	No	No	No	No	No	No	No	Illiterate	6	5	Sound	Moulvibazar
580	P0603	M	26	No	5.2	Car	None	71.05	5'7''	170.18	24.5328	No	No	No	No	No	No	No	No	Secondary level	6	8	Sound	Moulvibazar
581	P0604	M	40	No	5.5	bike	None	57.8	5'3''	160.02	22.5725	No	No	No	No	No	Yes	No	No	Graduate and Above	2	8	Sound	Moulvibazar
582	P0605	M	28	No	5.3	Car	Father	76.7	5'7''	170.18	26.4837	Yes	No	No	Yes (Homeopathy)	No	No	Yes	No	Higher secondary	5	8	Sound	Moulvibazar
583	P0606	M	35	No	5.3	Car	None	57.85	5'5''	165.1	21.2231	No	No	No	Yes (Nasal Spray, allergy)	No	No	No	No	Secondary level	5	7	Sound	Moulvibazar
584	P0607	M	24	No	5	Car	None	57.6	5'4.5''	163.83	21.4603	No	No	No	No	No	Yes	No	No	Higher secondary	5	6	Sound	Moulvibazar
585	P0608	M	22	No	5.2	Car	None	44.65	5'9.5''	176.53	14.328	Yes	No	No	No	No	Yes	No	No	Secondary level	6	10	Sound	Moulvibazar
586	P0609	M	27	No	5.1	CNG	None	66.1	5'2''	157.48	26.6533	No	Yes	Dry	No	No	Yes	No	No	Higher secondary	8	9	-	Sylhet
587	P0610	M	49	No	5	Others	Siblings	69	5'5''	165.1	25.3137	Yes	Yes	Dry	No	No	Yes	No	No	Secondary level	8	8	-	Sylhet
588	P0611	M	44	No	6.9	Car	None	83.15	5'9''	175.26	27.0705	No	No	No	Yes (Vitamin)	No	Yes	No	No	Secondary level	10	6	Sound	Sylhet
589	P0612	M	27	No	5.5	Others	None	66.7	5'6''	167.64	23.734	No	No	No	No	No	Yes	No	No	Higher secondary	5	7	Sound	Moulvibazar
590	P0613	M	43	No	5.4	Others	None	56.8	5'8''	172.72	19.0398	No	Yes	Dry	No	No	Yes	No	No	Primary level	4	8	Sound	Sylhet
591	P0614	M	28	No	6.6	Car	None	95.85	5'11.5''	181.61	29.0611	Yes	No	No	No	No	No	No	No	Secondary level	5	7	Sound	Moulvibazar
592	P0615	M	25	No	6.7	CNG	None	67.85	5'3''	160.02	26.4973	Yes	Yes	Mixed	No	No	No	No	Yes	Primary level	10	10	Sound	Sylhet
593	P0616	M	25	No	4.9	Others	None	65	5'5''	165.1	23.8462	No	Yes	Dry	No	No	No	No	No	Primary level	4	12	Sound	Sylhet
594	P0617	M	32	No	5.4	Car	None	66.8	5'5''	165.1	24.5066	No	Yes	Mixed	No	No	Yes	No	No	Primary level	7	9	Sound	Moulvibazar
595	P0618	M	41	No	5.7	Car	None	53.7	5'5''	165.1	19.7006	No	No	Mixed	No	No	Yes	No	No	Secondary level	1	8	Sound	Sylhet
596	P0619	M	28	No	6.8	Car	Mother	48.3	5'2.5''	158.75	19.1655	Yes	No	No	Yes (Sleeping pill)	No	Yes	No	Yes	Higher secondary	4	8	Sound	Sunamganj
597	P0620	M	31	No	5.8	Others	None	73	5'7''	170.18	25.2061	No	Yes	Mixed	No	No	Yes	No	No	Primary level	10	7	Not sound	Sylhet
598	P0621	M	32	No	5.6	CNG	None	53.7	5'3''	160.02	20.9713	Yes	Yes	Raw	No	No	Yes	No	No	Secondary level	12	8	Sound	Sylhet
599	P0622	M	52	No	13.8	CNG	None	65.3	5'2''	157.48	26.3307	No	Yes	Dry	No	No	Yes	No	No	Primary level	12	6	Sound	Sylhet
600	P0623	M	36	No	6.3	Microbus	Mother	66.5	5'9''	175.26	21.6499	No	No	Dry	No	No	Yes	Yes	No	Secondary level	4	7	Sound	Sunamganj
601	P0624	M	33	No	5.4	Car	Parents	70	5'6''	167.64	24.9082	Yes	No	No	No	No	Yes	No	No	Graduate and Above	2	6	Sound	Sylhet
602	P0625	M	33	No	5.7	Car	None	66.25	5'5''	165.1	24.3048	No	No	No	No	No	Yes	No	No	Graduate and Above	2	7	Sound	Sylhet
603	P0626	M	29	No	5.4	Others	Siblings	75.05	5'6''	167.64	26.7052	No	Yes	Dry	No	No	Yes	No	Yes	Primary level	7	6	-	Sylhet
604	P0627	M	45	No	6.7	Others	None	48.45	5'0''	152.4	20.8605	No	Yes	Raw	No	No	Yes	No	No	Secondary level	6	8	Sound	Sylhet
605	P0628	M	34	No	6.4	Microbus	Mother	55.55	5'7.5''	171.45	18.8977	Yes	No	Mixed	No	No	Yes	Yes	No	Secondary level	15	10	Sound	Sylhet
606	P0629	M	26	No	6.2	Car	None	59.65	5'9''	175.26	19.4198	No	No	No	No	No	Yes	No	Yes	Secondary level	4	5	Not sound	Moulvibazar
607	P0630	M	25	No	6	CNG	None	46.25	5'8''	172.72	15.5034	Yes	Yes	Mixed	No	No	Yes	No	No	Primary level	12	10	Sound	Moulvibazar
608	P0631	M	40	No	6.5	Car	None	47.45	5'7''	170.18	16.384	Yes	No	No	No	No	Yes	No	No	Primary level	12	10	-	Habiganj
609	P0632	M	53	No	5.1	Car	None	62.5	5'3''	160.02	24.408	No	Yes	Raw	No	No	Yes	No	No	Secondary level	7	6	Sound	Sylhet
610	P0634	M	34	No	6.9	Car	Father	69.25	5'5''	165.1	25.4054	Yes	No	No	No	No	Yes	No	No	Primary level	6	6	Not sound	Habiganj
611	P0635	M	27	No	6.4	Car	Father	54.8	5'5''	165.1	20.1042	Yes	No	No	Yes (Allergy)	No	Yes	No	No	Higher secondary	4	8	Sound	Habiganj
612	P0636	M	29	No	5.7	Car	None	68.6	5'6''	167.64	24.4101	Yes	Yes	Mixed	No	No	Yes	No	No	Primary level	5	8	Sound	Habiganj
613	P0638	M	27	No	7.9	Microbus	None	73.7	5'7''	170.18	25.4478	Yes	No	No	Yes (Gastric)	No	No	No	Yes	Secondary level	2	8	Sound	Sunamganj
614	P0639	M	34	No	5.8	Microbus	None	67.05	5'3''	160.02	26.1849	Yes	Yes	Mixed	No	No	Yes	No	No	Secondary level	12	6	Sound	Moulvibazar
615	P0640	M	33	No	7.4	Microbus	None	57	5'2''	157.48	22.9839	No	No	No	Yes (Gastric)	No	Yes	No	No	Secondary level	7	10	Sound	Sylhet
616	P0641	M	32	No	5.5	CNG	None	81.7	5'6''	167.64	29.0715	No	Yes	Dry	Yes (Monas)	No	No	No	No	Secondary level	8	7	Sound	Sylhet
617	P0642	M	33	No	5.5	CNG	None	75.95	5'7''	170.18	26.2247	No	Yes	Raw	No	No	No	No	No	Secondary level	7	7	Sound	Sylhet
618	P0643	M	25	No	5	Others	None	65.55	5'4''	162.56	24.8053	No	Yes	Dry	No	No	Yes	No	No	Higher secondary	8	8	Sound	Moulvibazar
619	P0644	M	24	No	5.5	Car	None	50.75	5'4.5''	163.83	18.9082	No	Yes	Mixed	No	No	Yes	No	No	Secondary level	9	9	Sound	Sylhet
620	P0645	M	24	No	5.9	Car	None	47.2	5'7''	170.18	16.2976	No	No	No	No	No	Yes	No	No	Higher secondary	6	8	Sound	Moulvibazar
621	P0646	M	43	No	5.2	Truck	None	53.4	5'3''	160.02	20.8542	Yes	Yes	Raw	No	No	No	No	No	Secondary level	5	7	Sound	Sunamganj
622	P0647	M	43	No	5.6	Microbus	None	51.3	5'4''	162.56	19.4129	No	Yes	Mixed	Yes (Paracetamol)	No	Yes	No	No	Secondary level	6	12	Sound	Sylhet
623	P0648	M	45	No	17.9	Microbus	None	63.5	5'4''	162.56	24.0296	No	Yes	Dry	No	No	No	No	No	Secondary level	6	7	Sound	Sylhet
624	P0649	M	39	No	5.5	Others	None	73.15	5'7''	170.18	25.2579	No	No	No	No	No	Yes	No	No	Higher secondary	4	8	Sound	Sylhet
625	P0650	M	41	No	5.2	Others	None	71	5'6''	167.64	25.2641	No	Yes	Mixed	Yes (Allergy)	No	Yes	No	No	Secondary level	7	7	Sound	Sylhet
626	P0651	M	28	No	6.2	Microbus	None	80.15	5'10''	177.8	25.3536	No	Yes	Dry	No	No	Yes	No	No	Secondary level	7	7	Sound	Sylhet
627	P0652	M	38	No	16.9	Microbus	None	66.7	5'4''	162.56	25.2405	Yes	Yes	Mixed	No	No	Yes	No	No	Secondary level	6	7	Sound	Sylhet
628	P0653	M	25	No	5.3	Car	None	58.35	5'3''	160.02	22.7873	No	No	No	No	No	Yes	No	No	Graduate and Above	4	8	Sound	Moulvibazar
629	P0654	M	44	No	5.5	Car	None	52.6	5'3''	160.02	20.5417	Yes	Yes	Dry	No	No	Yes	No	No	Secondary level	6	7	Sound	Moulvibazar
630	P0655	M	55	No	5.4	Car	None	63.75	5'5''	165.1	23.3876	Yes	Yes	Dry	Yes (Betabas 5)	Yes (Hypertension)	Yes	No	No	Secondary level	5	6	-	Sylhet
631	P0656	M	28	No	5.6	Car	None	57.35	5'6''	167.64	20.407	No	No	No	No	No	Yes	No	No	Secondary level	6	7	Sound	Moulvibazar
632	P0657	M	25	No	5.4	Microbus	None	47.4	5'4''	162.56	17.937	No	No	No	No	No	Yes	No	No	Secondary level	5	5	Not sound	Sylhet
633	P0658	M	28	No	5.8	Microbus	None	75.9	5'6''	167.64	27.0076	No	No	No	No	No	Yes	No	Yes	Secondary level	5	6	Sound	Sylhet
634	P0659	M	26	No	5.8	Car	None	52.3	5'3''	160.02	20.4246	No	No	No	No	No	Yes	No	-	Secondary level	4	7	Sound	Sylhet
635	P0660	M	36	No	5.4	CNG	Siblings	63	5'4''	162.56	23.8404	No	No	No	No	No	Yes	No	No	Primary level	8	7	Sound	Sylhet
636	P0661	M	30	No	5.5	CNG	None	67.75	5'2''	157.48	27.3186	No	Yes	Dry	No	No	Yes	No	No	Secondary level	6	10	Sound	Sylhet
637	P0663	M	22	No	4.8	Microbus	Mother	51.15	5'4''	162.56	19.3561	Yes	Yes	Dry	No	No	Yes	No	No	Secondary level	6	9	Sound	Sylhet
638	P0664	M	23	No	10	Others	Father	53.35	5'3''	160.02	20.8346	Yes	Yes	Dry	No	No	Yes	No	No	Primary level	7	9	-	Moulvibazar
639	P0665	M	23	No	6	Car	None	49.7	5'2''	157.48	20.0404	No	Yes	Dry	No	No	Yes	No	No	Secondary level	7	10	Sound	Moulvibazar
640	P0666	M	38	No	7.1	CNG	None	62.95	5'1''	154.94	26.2222	No	Yes	Dry	No	No	Yes	No	No	Primary level	9	8	Sound	Sylhet
641	P0668	M	43	No	5.3	Car	None	71.9	5'8''	172.72	24.1015	No	Yes	Mixed	No	No	Yes	No	No	Primary level	11	7	-	Moulvibazar
642	P0669	M	55	No	6	Car	None	52.55	5'1''	154.94	21.89	Yes	Yes	Dry	Yes (Gastric)	No	Yes	No	No	Primary level	7	8	Sound	Sylhet
643	P0670	M	32	No	7.7	CNG	None	36.7	5'1''	154.94	15.2876	Yes	No	No	No	No	No	No	No	Primary level	12	11	Sound	Sunamganj
644	P0671	M	43	No	8.5	Others	Parents	68.7	5'7''	170.18	23.7214	No	Yes	Mixed	Yes (Gastric)	No	Yes	No	No	Primary level	8	6	Sound	Sylhet
645	P0672	M	45	No	5.3	Car	None	61.35	5'3.5''	161.29	23.583	Yes	Yes	Dry	Yes (Gastric)	No	No	No	No	Primary level	10	10	Sound	Sylhet
646	P0673	M	29	No	9.1	CNG	None	75.2	5'5.5''	166.37	27.1686	No	Yes	Dry	Yes (Gastric)	No	No	No	No	Primary level	7	11	Sound	Sylhet
647	P0674	M	35	No	6.1	CNG	None	44.8	5'4''	162.56	16.9532	Yes	No	No	No	No	Yes	No	-	Primary level	8	8	Sound	Sylhet
648	P0675	M	33	No	5.1	CNG	Father	78.6	5'7''	170.18	27.1397	Yes	Yes	Dry	No	No	Yes	No	No	Secondary level	6	10	Sound	Sylhet
649	P0676	M	47	No	7.2	CNG	None	62.5	5'3''	160.02	24.408	No	Yes	Dry	No	No	No	No	No	Primary level	2	4	Not sound	Sylhet
650	P0678	M	42	No	7	CNG	None	65.7	5'6.5''	168.91	23.0279	Yes	Yes	Mixed	No	No	Yes	No	No	Primary level	7	8	Sound	Sylhet
651	P0679	M	38	No	5.9	Car	None	62.3	5'6''	167.64	22.1683	No	Yes	Dry	No	No	Yes	No	No	Secondary level	10	12	Sound	Moulvibazar
652	P0680	M	42	No	5.9	Car	Mother	77.15	5'7''	170.18	26.6391	No	Yes	Dry	No	No	No	No	No	Secondary level	5	8	Sound	Moulvibazar
653	P0681	M	38	No	6.5	Microbus	None	61.9	5'3''	160.02	24.1736	No	Yes	Dry	No	No	Yes	No	Yes	Primary level	6	7.5	Sound	Moulvibazar
654	P0682	M	49	No	6.2	Truck	None	62.65	5'3.5''	161.29	24.0828	No	Yes	Mixed	No	No	Yes	No	No	Secondary level	8	8	Sound	Moulvibazar
655	P0683	M	26	No	7	Car	Mother	93	5'9''	175.26	30.2773	No	Yes	Mixed	No	No	Yes	No	No	Secondary level	1	10	Sound	Sylhet
656	P0684	M	35	No	5	Others	None	65	5'4''	162.56	24.5972	Yes	Yes	Raw	No	No	Yes	No	No	Primary level	8	8	Sound	Sylhet
657	P0685	M	38	No	7.8	Microbus	None	70	5'4''	162.56	26.4893	No	No	No	No	No	Yes	No	No	Primary level	6	8.5	-	Sylhet
658	P0686	M	38	No	7.7	Car	None	67	5'7''	170.18	23.1344	Yes	No	No	No	No	No	No	No	Secondary level	8	8	Sound	Sylhet
659	P0687	M	44	No	13.4	Car	None	63	5'4''	162.56	23.8404	No	Yes	Dry	No	No	No	No	No	Secondary level	6	10	Sound	Moulvibazar
660	P0688	M	30	No	5	Car	None	67	5'6''	167.64	23.8407	No	Yes	Mixed	Gastric	No	Yes	No	No	Secondary level	10	7	Sound	Moulvibazar
661	P0689	M	24	No	4.8	CNG	None	60	5'3''	160.02	23.4316	Yes	Yes	Mixed	No	No	No	No	No	Primary level	10	5.5	Sound	Sylhet
662	P0690	M	34	No	6.3	Car	None	47.58	5'4''	162.56	18.0052	No	Yes	Raw	No	No	Yes	No	No	Secondary level	4.5	9	Sound	Sylhet
663	P0691	M	33	No	6	Car	None	81.3	5'9''	175.26	26.4682	Yes	No	No	No	No	Yes	No	No	Graduate and Above	1.5	7	Sound	Moulvibazar
664	P0692	M	40	No	5.7	CNG	Mother	68.7	5'5''	165.1	25.2036	No	No	No	No	No	Yes	No	No	Secondary level	7	6.5	Not sound	Sylhet
665	P0693	M	22	No	7.1	Others	None	49.2	5'2''	157.48	19.8387	No	Yes	Raw	No	No	Yes	No	No	Secondary level	10	11	Sound	Sylhet
666	P0694	M	35	No	7.5	Truck	None	71.35	5'2''	157.48	28.7702	No	Yes	Raw	No	No	Yes	No	No	Secondary level	10	8	Sound	Sylhet
667	P0695	M	25	No	5.3	Car	None	61.8	5'5.5''	166.37	22.3274	No	No	No	Gastric	No	Yes	No	No	Secondary level	4	8	Not sound	Moulvibazar
668	P0696	M	30	No	6.8	Car	None	58.3	5'7''	170.18	20.1304	No	Yes	Raw	No	No	Yes	No	No	Secondary level	8	10	Sound	Sylhet
669	P0697	M	35	No	5.4	Car	None	49.7	5'2.5''	158.75	19.721	No	No	No	No	No	Yes	No	No	Secondary level	10	10	Sound	Sylhet
670	P0698	M	22	No	4.8	Car	None	61.1	5'8''	172.72	20.4812	Yes	Yes	Mixed	Allergy	No	Yes	No	No	Secondary level	1	9	Sound	Sylhet
671	P0699	M	27	No	4.8	Car	None	52.3	5'4''	162.56	19.7913	No	No	No	No	No	No	No	No	Graduate and Above	2	8	Sound	Sylhet
672	P0700	M	30	No	5.8	Car	Parents	48.55	5'4''	162.56	18.3722	Yes	No	No	Calcium	No	Yes	No	No	Secondary level	7	8	Sound	Sylhet
673	P0701	M	29	No	5	Bike	None	77.3	5'8.5''	173.99	25.5347	Yes	Yes	Dry	No	No	Yes	No	Yes	Graduate and Above	3	10	Sound	Sylhet
674	P0702	M	28	No	7.2	Car	None	70.4	5'5.5''	166.37	25.4345	Yes	No	No	No	No	No	Yes	Yes	Graduate and Above	5	8	Sound	Sylhet
675	P0703	M	29	No	5.7	Car	None	51.4	5'3''	160.02	20.0731	Yes	No	No	No	No	No	No	No	Secondary level	6	8	Sound	Sylhet
676	P0704	M	26	No	5.4	Car	None	57.65	5'4''	162.56	21.8158	No	No	No	No	No	No	No	No	Secondary level	7	9	Sound	Sylhet
677	P0705	M	25	No	6.2	CNG	None	51.35	5'11''	180.34	15.7891	Yes	Yes	Dry	Yes (Vitamin)	No	No	No	No	Secondary level	8	11	Sound	Sylhet
678	P0706	M	29	No	5.7	CNG	None	52.3	5'6''	167.64	18.61	No	Yes	Mixed	No	No	Yes	No	No	Secondary level	6	11	Sound	Sylhet
679	P0707	M	36	No	5.7	Car	None	72.7	5'8.5''	173.99	24.0152	No	No	No	No	No	Yes	No	-	Secondary level	3	6	-	Moulvibazar
680	P0708	M	36	No	5.4	Bus	None	67.2	5'2''	157.48	27.0968	No	No	No	No	No	Yes	No	No	Secondary level	14	7	Sound	Moulvibazar
681	P0709	M	38	No	5.4	Truck	None	68.2	5'5.5''	166.37	24.6396	Yes	Yes	Raw	No	No	Yes	No	Yes	Illiterate	12	7.5	-	Habiganj
682	P0710	M	36	No	6.5	Bus	None	63.65	5'6''	167.64	22.6487	Yes	No	No	No	No	Yes	No	No	Secondary level	14	11	Sound	Moulvibazar
683	P0711	M	40	No	9.5	Car	None	69.45	5'3''	160.02	27.1221	Yes	No	No	Yes (Gastric)	No	Yes	No	-	Secondary level	4	9	Sound	Sylhet
684	P0712	M	43	No	4.7	Microbus	None	60	5'6''	167.64	21.3499	No	No	No	No	No	Yes	No	No	Secondary level	6	12	-	Habiganj
685	P0713	M	41	No	5.3	Bus	None	51.55	5'4''	162.56	19.5075	Yes	Yes	Mixed	No	No	Yes	No	No	Secondary level	10	9	-	Sylhet
686	P0714	M	47	No	8.8	Truck	None	52	5'3''	160.02	20.3074	Yes	No	No	No	No	Yes	No	No	Secondary level	11	10	Sound	Sylhet
687	P0715	M	35	No	7	CNG	None	52.45	5'3''	160.02	20.4832	No	No	No	No	No	Yes	No	-	Primary level	6	8	-	Sylhet
688	P0716	M	30	No	5	Microbus	None	66.8	5'6''	167.64	23.7696	No	No	Dry	No	No	Yes	No	No	Secondary level	5	9	Sound	Sylhet
689	P0717	M	34	No	5	Car	Mother	97.4	5'6''	167.64	34.658	No	No	No	No	No	Yes	No	-	Higher secondary	2.5	8	-	Moulvibazar
690	P0718	M	31	No	5.1	Car	None	46.85	5'2''	157.48	18.8912	Yes	No	No	No	No	Yes	No	-	Secondary level	4.5	10	-	Sylhet
691	P0719	M	34	No	5.7	CNG	None	57	5'4''	162.56	21.5699	No	Yes	Dry	No	No	Yes	No	No	Secondary level	9	9	-	Sylhet
692	P0720	M	48	No	5.2	Car	None	54	5'2''	157.48	21.7742	No	Yes	Dry	No	No	Yes	No	-	Primary level	-	9	-	Sylhet
693	P0721	M	50	No	5.6	CNG	None	36.6	5'3''	160.02	14.2933	No	Yes	Dry	No	No	No	No	No	Secondary level	7	9	-	Sylhet
694	P0722	M	24	No	5.7	Car	Father	49.75	5'5''	165.1	18.2515	No	Yes	Raw	No	No	Yes	No	-	Secondary level	4.5	7	-	Sylhet
695	P0723	M	26	No	4.4	Microbus	None	53.4	5'8.5''	173.99	17.6398	No	No	No	No	No	Yes	No	-	Secondary level	6	7	-	Sylhet
696	P0724	M	37	No	7.8	Car	None	77.7	5'3''	160.02	30.344	No	Yes	Dry	No	No	No	No	No	Secondary level	4	7	-	Moulvibazar
697	P0725	M	25	No	5	Microbus	None	46.25	5'1''	154.94	19.2657	No	No	No	No	No	Yes	No	-	Secondary level	6	11	-	Moulvibazar
698	P0726	M	42	No	6.2	CNG	None	40.3	5'0''	152.4	17.3514	No	No	No	No	No	Yes	No	-	Illiterate	8	7.5	-	Sylhet
699	P0727	M	32	No	5	Truck	None	79	5'8.7''	174.498	25.9446	Yes	Yes	Raw	No	No	No	No	No	Secondary level	8	9	-	Moulvibazar
700	P0728	M	33	No	5.6	Microbus	None	76.75	5'0''	152.4	33.0452	No	Yes	Dry	No	No	No	No	Yes	Secondary level	6	6	-	Sylhet
701	P0729	M	38	No	5.4	Microbus	None	55	5'3''	160.02	21.479	Yes	No	Dry	No	No	No	No	Yes	Secondary level	5	8	-	Sylhet
702	P0730	M	38	No	5.3	Microbus	None	52.55	5'3''	160.02	20.5222	Yes	Yes	Raw	No	No	No	No	No	Illiterate	9.5	7.5	-	Sylhet
703	P0731	M	34	No	5.5	Microbus	None	50.75	5'2''	157.48	20.4638	Yes	Yes	Raw	No	No	Yes	No	-	Secondary level	5	6.5	-	Sylhet
704	P0732	M	37	No	6.1	Microbus	None	80.3	5'7.5''	171.45	27.3175	No	No	No	No	No	Yes	No	No	Secondary level	4.5	7.5	-	Sylhet
705	P0733	M	26	No	4.8	Others	None	65.15	5'8''	172.72	21.8388	No	Yes	Dry	No	No	Yes	No	No	Secondary level	8	7	Sound	Moulvibazar
706	P0734	M	27	No	4.1	CNG	None	61.7	5'8''	172.72	20.6824	No	Yes	Dry	No	No	Yes	No	No	Secondary level	7	9	-	Sylhet
707	P0735	M	24	No	5.3	Others	None	60.25	5'6.5''	168.91	21.1177	No	No	No	No	No	Yes	No	-	Secondary level	4.5	10	-	Sylhet
708	P0736	M	32	No	5.3	CNG	None	54.3	5'0''	152.4	23.3792	Yes	Yes	Mixed	No	No	No	No	No	Secondary level	6	7	-	Moulvibazar
709	P0737	M	29	No	5.4	Car	None	55.65	5'6''	167.64	19.802	No	No	No	No	No	Yes	No	No	Primary level	9	7.5	-	Sylhet
710	P0738	M	24	No	6.1	CNG	Father	57	5'3''	160.02	22.2601	Yes	No	Dry	No	No	Yes	No	No	Secondary level	12	12	Sound	Sylhet
711	P0739	M	24	No	5.5	CNG	None	75	5'6''	167.64	26.6874	No	No	No	No	No	No	No	Yes	Secondary level	8	8	-	Sylhet
712	P0740	M	26	No	5.3	Microbus	None	64	5'1.1''	155.194	26.5724	No	No	No	No	No	Yes	No	Yes	Secondary level	7	8	Sound	Sylhet
713	P0741	M	23	No	5.2	Microbus	None	64	5'4''	162.56	24.2188	No	Yes	Dry	No	No	No	No	No	Secondary level	8	8	-	Sylhet
714	P0742	M	23	No	4.8	Microbus	None	56	5'6''	167.64	19.9266	No	No	No	No	No	No	No	-	Secondary level	8	8	-	Sylhet
715	P0743	M	39	No	4.7	Microbus	None	59	5'7''	170.18	20.3721	No	Yes	Raw	No	No	Yes	No	No	Secondary level	5	8	Sound	Moulvibazar
716	P0744	M	23	No	5	Microbus	None	48	5'4''	162.56	18.1641	No	No	No	No	No	Yes	No	No	Secondary level	7	8	Sound	Sylhet
717	P0745	M	35	No	4.2	CNG	None	68	5'3''	160.02	26.5559	No	No	No	No	No	No	No	No	Secondary level	8	8	-	Sylhet
718	P0746	M	48	No	4.9	Truck	None	78	5'7''	170.18	26.9326	No	Yes	Dry	No	No	No	No	No	Secondary level	7	8	-	Sylhet
719	P0747	M	48	No	4.9	CNG	None	49	5'1''	154.94	20.4112	Yes	Yes	Mixed	No	No	No	No	No	Secondary level	9	8	-	Sylhet
720	P0748	M	27	No	4.8	Truck	None	61	5'3''	160.02	23.8222	No	Yes	Mixed	No	No	No	No	No	Primary level	8	9	-	Sylhet
721	P0749	M	26	No	5.4	Car	None	39.65	5'1''	154.94	16.5164	No	No	No	No	No	Yes	No	No	Graduate and Above	-	8	Not sound	Sylhet
722	P0750	M	22	No	5	CNG	None	50.35	5'4''	162.56	19.0534	No	Yes	Raw	No	No	No	No	No	Secondary level	8	9	Sound	Sylhet
723	P0751	M	23	No	6	Car	None	90.4	6'0''	182.88	27.0294	No	Yes	Dry	No	No	Yes	No	No	Graduate and Above	8	8	Sound	Moulvibazar
724	P0752	M	25	No	5.5	Car	None	59.8	5'5''	165.1	21.9385	No	No	No	No	No	No	No	No	Secondary level	3	10	Sound	Sylhet
725	P0753	M	30	No	6.7	CNG	None	63.45	5'7.5''	171.45	21.5852	Yes	Yes	Raw	No	No	Yes	No	No	Illiterate	12	10	Sound	Sylhet
726	P0754	M	22	No	4.7	Car	None	43.7	5'4''	162.56	16.5369	No	No	Dry	No	No	No	No	No	Secondary level	-	9	Not sound	Sylhet
727	P0756	M	35	No	6.2	Car	None	84.4	5'10.5''	179.07	26.3207	No	Yes	Dry	No	No	Yes	No	No	Secondary level	8	8	Not sound	Moulvibazar
728	P0757	M	40	No	6.4	Microbus	None	51.7	5'2''	157.48	20.8468	No	Yes	Dry	No	No	No	No	No	Secondary level	5	7	Sound	Sylhet
729	P0758	M	25	No	5.4	Car	None	76.1	5'8.4''	173.736	25.2119	Yes	No	No	No	No	No	No	No	Graduate and Above	8	8	Sound	Sylhet
730	P0759	M	43	No	7.5	Microbus	None	48.3	5'2''	157.48	19.4758	No	Yes	Mixed	No	No	No	No	No	Secondary level	10	7	-	Sylhet
731	P0760	M	25	No	5.8	Microbus	None	73.9	5'9''	175.26	24.0591	Yes	Yes	Dry	No	No	Yes	No	No	Secondary level	6	10	Sound	Sunamganj
732	P0761	M	35	No	8.8	Others	Mother	76.8	5'4''	162.56	29.0626	Yes	Yes	Mixed	Yes (Allergy)	No	No	Yes	Yes	Secondary level	4	6	Not sound	Sylhet
733	P0762	M	41	No	6.4	Microbus	None	77.15	5'8.5''	173.99	25.4852	Yes	No	No	Yes (Rosuva, Angenta)	Yes (Hypertension)	No	No	No	Secondary level	7	6	Sound	Sylhet
734	P0763	M	37	No	5.4	Others	None	61.35	5'3.5''	161.29	23.583	Yes	Yes	No	No	No	Yes	No	-	Secondary level	7	7	Sound	Sylhet
735	P0764	M	32	No	4.9	Car	None	57.55	5'2''	157.48	23.2057	Yes	Yes	Mixed	No	No	Yes	No	No	Secondary level	5	9	Sound	Sylhet
736	P0766	M	29	No	6.7	Car	Mother	60.7	5'3''	160.02	23.705	No	No	No	No	No	Yes	No	No	Graduate and Above	7	8	Sound	Sylhet
737	P0767	M	28	No	4.8	Car	None	72.3	5'11''	180.34	22.2308	No	No	No	No	No	Yes	No	-	Secondary level	12	8	Sound	Sylhet
738	P0768	M	38	No	4.3	CNG	None	46.4	5'3.5''	161.29	17.8362	Yes	No	No	No	No	No	No	No		7	8	Sound	Moulvibazar
739	P0769	M	20	No	4.1	Car	None	73.15	5'6''	167.64	26.0291	No	Yes	Mixed	No	No	Yes	No	No	Secondary level	12	12	Sound	Sylhet
740	P0770	M	32	No	5.1	CNG	None	66.55	5'8''	172.72	22.3081	No	No	No	No	No	No	No	No	Secondary level	7	8	Sound	Sylhet
741	P0771	M	53	No	7.7	Truck	None	63.2	5'2''	157.48	25.4839	Yes	No	No	Yes (Hypertension)	Yes (Hypertension)	No	No	No	Primary level	8	8	Sound	Sylhet
742	P0772	M	32	No	4.9	Car	None	64.25	5'4''	162.56	24.3134	No	No	No	No	No	No	No	No	Primary level	5	8	Sound	Habiganj
743	P0773	M	30	No	5.5	CNG	Mother	78.4	5'6''	167.64	27.8972	Yes	Yes	Raw	No	No	Yes	No	No	Primary level	10	8	Sound	Sylhet
744	P0774	M	33	No	5	Bike	None	65.45	5'5''	165.1	24.0113	No	Yes	Dry	Napa	No	No	No	Yes	Secondary level	1	8	Sound	Sylhet
745	P0775	M	31	No	4.7	Microbus	None	65	5'8.5''	173.99	21.4716	Yes	No	No	No	No	No	No	Yes	Primary level	2	7.5	Sound	Sylhet
746	P0776	M	47	No	5.2	Truck	None	55.45	5'6''	167.64	19.7309	Yes	Yes	Mixed	Yes (Gastric)	No	No	No	Yes	Primary level	12	7	Not sound	Sylhet
747	P0777	M	27	No	5.4	Others	None	84.7	5'6.5''	168.91	29.6874	No	No	No	No	No	Yes	No	No	Secondary level	9	7	Sound	Sylhet
748	P0778	M	42	No	6.9	Truck	None	91.6	5'5.5''	166.37	33.0937	Yes	No	No	No	No	Yes	No	No	Primary level	10	8.5	Sound	Sylhet
749	P0779	M	57	No	4.9	Truck	None	74	5'3''	160.02	28.899	No	No	No	No	No	Yes	No	No	Secondary level	8	9	Sound	Sylhet
750	P0781	M	41	No	6.8	Truck	None	65.15	5'3.5''	161.29	25.0438	Yes	Yes	Raw	Yes (Painkiller)	No	Yes	No	No	Primary level	11	7	Sound	Moulvibazar
751	P0782	M	56	No	5.7	Truck	None	67	5'8''	172.72	22.459	No	No	No	No	No	Yes	No	No	Primary level	8	8.5	Sound	Sylhet
752	P0783	M	35	No	5.4	CNG	None	53.25	5'4''	162.56	20.1508	Yes	No	No	No	No	Yes	No	No	Illiterate	12	10	Sound	Sylhet
753	P0784	M	43	No	7.2	Others	Parents	91.85	5'9''	175.26	29.9029	Yes	Yes	Dry	No	No	No	No	No	Secondary level	-	10	Sound	Sylhet
754	P0785	M	26	No	5.1	Truck	None	54.2	5'4.5''	163.83	20.1935	Yes	Yes	Dry	No	No	Yes	No	No	Secondary level	11	7	Sound	Moulvibazar
755	P0786	M	34	No	9.8	Car	None	69.35	5'4.5''	163.83	25.838	No	Yes	Dry	No	No	Yes	No	No	Secondary level	8	8	Sound	Sylhet
756	P0787	M	35	No	4.7	CNG	None	55.7	4'10''	147.32	25.6644	No	Yes	Dry	No	No	No	No	No	Secondary level	12	8	Sound	sylhet
757	P0788	M	30	No	7	CNG	None	82.1	5'5''	165.1	30.1196	Yes	Yes	Dry	No	No	No	No	No	Secondary level	10	7	Sound	Sylhet
758	P0789	M	34	No	6.4	CNG	None	65.54	5'5''	165.1	24.0443	No	Yes	Mixed	No	No	Yes	No	No	Secondary level	12	10.5	Sound	Sylhet
759	P0790	M	40	No	5.3	Car	None	53.75	5'3''	160.02	20.9908	No	Yes	Dry	No	No	Yes	No	No	Secondary level	8	7	Sound	Moulvibazar
760	P0791	M	27	No	4.6	Car	Father	75	5'5''	165.1	27.5148	Yes	No	No	No	No	Yes	No	No	Secondary level	11	6	Not sound	Sylhet
761	P0792	M	21	No	4.6	Others	None	67.45	5'7''	170.18	23.2898	No	No	No	No	No	Yes	No	No	Higher secondary	6	10	Sound	Sylhet
762	P0793	M	40	No	5.2	Truck	None	73.1	5'2''	157.48	29.4759	Yes	No	No	No	No	No	No	No	Illiterate	7	12	Sound	Sylhet
763	P0794	M	27	No	5.2	Truck	None	61.35	5'6.5''	168.91	21.5032	Yes	Yes	Mixed	No	No	Yes	No	Yes	Illiterate	3	8	Sound	Sylhet
764	P0795	M	28	No	5.5	Car	None	55.3	5'4''	162.56	20.9266	No	Yes	Dry	No	No	Yes	No	No	Primary level	8	8	Sound	Sylhet
765	P0796	M	26	No	5	Bus	Father	59.1	5'4.5''	163.83	22.0192	Yes	No	No	No	No	Yes	No	-	Secondary level	-	5	Not sound	Sylhet
766	P0797	M	36	No	5.5	Others	None	55.65	5'5''	165.1	20.416	Yes	Yes	Raw	No	No	Yes	No	No	Primary level	13	7	Sound	Sylhet
767	P0798	M	28	No	4.1	CNG	Father	58.05	5'1''	154.94	24.181	Yes	Yes	Dry	No	No	No	No	No	Primary level	6	10	Not sound	Sylhet
768	P0799	M	34	No	5.7	Car	None	58	5'5''	165.1	21.2781	Yes	No	No	Yes (Gastric)	No	Yes	No	No	Secondary level	8	7.5	Sound	Sylhet
769	P0800	M	34	No	7.1	Car	None	76.85	6'2''	187.96	21.7527	Yes	Yes	Dry	No	No	Yes	No	No	Secondary level	12	10	Sound	Sylhet
770	P0802	M	25	No	5.2	Car	None	49.9	5'6.5''	168.91	17.49	No	Yes	Dry	No	No	Yes	No	No	Secondary level	5	8	Sound	Sylhet
771	P0803	M	31	No	8.4	Car	Mother	84	5'8''	172.72	28.1575	Yes	No	No	Yes (Antibiotic)	No	Yes	No	No	Secondary level	3	9	Sound	Sylhet
772	P0804	M	36	No	5	Microbus	None	74.3	5'6.5''	168.91	26.0422	Yes	Yes	Mixed	No	No	Yes	No	No	Secondary level	5	9	Sound	Sylhet
773	P0805	M	28	No	5.7	Car	None	52.4	5'3.5''	161.29	20.1426	Yes	No	No	No	No	No	Yes	Yes	Secondary level	6	3	Not sound	Habiganj
774	P0806	M	27	No	8.2	Car	None	65.5	5'4.5''	163.83	24.4036	No	Yes	Raw	No	No	Yes	No	No	Secondary level	4	9	Sound	Sylhet
775	P0807	M	24	No	5.4	Car	None	57.25	5'5.5''	166.37	20.6836	No	Yes	Raw	No	No	Yes	No	Yes	Higher secondary		9	Not sound	Sylhet
776	P0808	M	25	No	6	Truck	None	57.3	5'7.5''	171.45	19.493	Yes	No	No	No	No	Yes	No	No	Primary level	8	6	Not sound	Sylhet
777	P0809	M	27	No	5.6	Truck	None	62.75	5'5.5''	166.37	22.6706	No	Yes	Dry	No	No	Yes	No	Yes	Primary level	4	2.5	Not sound	Sylhet
778	P0810	M	34	No	10.5	Microbus	Father	88.1	5'7''	170.18	30.42	No	No	No	Yes (Gastric)	No	Yes	No	No	Secondary level	4	10	Sound	Sylhet
779	P0811	M	48	No	4.2	Microbus	None	48.2	5'2.5''	158.75	19.1258	Yes	Yes	Dry	No	No	Yes	No	No	Primary level	10	6	Sound	Sylhet
780	P0812	M	28	No	5.3	Car	None	61.2	5'7''	170.18	21.1317	Yes	Yes	Mixed	No	No	Yes	No	Yes	Secondary level	8	7	Sound	Sylhet
781	P0813	M	22	No	4.1	Truck	None	52	5'3''	160.02	20.3074	Yes	Yes	Dry	No	No	Yes	No	No	Secondary level	12	9	Sound	Sylhet
782	P0814	M	41	No	5.1	Car	None	65.65	5'4''	162.56	24.8432	No	Yes	Mixed	No	No	Yes	No	No	Secondary level	12	10	Sound	Moulvibazar
783	P0815	M	30	No	5.3	CNG	None	77.3	5'6.5''	168.91	27.0937	No	No	No	No	No	Yes	No	No	Primary level	4	7	Not sound	Sylhet
784	P0816	M	36	No	5.1	Others	None	52	5'4''	162.56	19.6778	Yes	Yes	Dry	No	No	Yes	No	No	Secondary level	14	7.5	Sound	Moulvibazar
785	P0817	M	36	No	6.1	Microbus	None	78.95	5'5''	165.1	28.964	No	Yes	Mixed	No	No	Yes	No	No	Secondary level	4	7	Sound	Sylhet
786	P0818	M	42	No	6.1	Microbus	None	74.03	5'5.5''	166.37	26.7459	No	Yes	Mixed	No	No	Yes	No	No	Secondary level	10	8	Sound	Sylhet
787	P0820	M	45	No	5.5	CNG	None	56.4	5'3.2''	160.528	21.8866	No	Yes	Dry	No	No	Yes	No	No	Primary level	8	7	Sound	Sylhet
788	P0821	M	40	No	12.8	Bus	None	90.02	5'4.5''	163.83	33.5392	Yes	Yes	Dry	No	No	Yes	No	Yes	Primary level	12	9	Not sound	Moulvibazar
789	P0822	M	27	No	5	CNG	None	79.85	5'9''	175.26	25.9962	No	No	No	No	No	Yes	No	No	Primary level	8	8	Sound	Sylhet
790	P0823	M	36	No	18.4	Microbus	None	62.05	5'11''	180.34	19.0791	No	Yes	Dry	No	No	Yes	No	No	Secondary level	4	8	Sound	Moulvibazar
791	P0824	M	28	No	5.1	Microbus	None	79.2	5'9''	175.26	25.7846	No	No	No	No	No	Yes	No	No	Secondary level	5	7	Sound	Moulvibazar
792	P0825	M	25	No	3.9	Truck	None	62.95	5'9.5''	176.53	20.2003	No	Yes	Dry	No	No	Yes	No	No	Secondary level	5	7	Sound	Moulvibazar
793	P0826	M	30	No	6.4	Truck	Parents	83.2	5'9''	175.26	27.0868	No	No	No	Yes (Fexofenadine)	No	Yes	No	No	Higher secondary	8	8	Sound	Habiganj
794	P0827	M	31	No	4.2	Others	None	64.85	5'6.75''	169.545	22.56	No	Yes	Raw	Yes (Herbal)	No	Yes	Yes	Yes	Secondary level	8	9	Sound	Sunamganj
795	P0828	M	26	No	5.2	Car	None	65.95	5'7''	170.18	22.7718	No	No	No	No	No	Yes	No	No	Primary level	8	10	Sound	Sylhet
796	P0829	M	45	No	4.7	Car	None	64.65	5'5''	165.1	23.7178	No	Yes	Mixed	No	No	No	No	No	Secondary level	8	8	Sound	Sylhet
797	P0830	M	36	No	4.1	Car	None	56.8	5'3''	160.02	22.182	Yes	Yes	Mixed	No	No	Yes	No	No	Primary level	6	7	Sound	Sylhet
798	P0831	M	35	No	6.8	Car	None	55.4	5'7''	170.18	19.129	Yes	No	No	No	No	Yes	No	No	Primary level	7	8	Sound	Sylhet
799	P0832	M	45	No	6.3	Truck	None	69.3	5'4''	162.56	26.2244	No	Yes	Mixed	No	No	Yes	No	No	Secondary level	7	7	Sound	Sylhet
800	P0833	M	38	No	4.2	Truck	None	51.8	5'1''	154.94	21.5776	No	Yes	Mixed	No	No	Yes	No	No	Secondary level	8	6	Sound	Sylhet
801	P0834	M	29	No	6.5	Microbus	None	70.95	5'3''	160.02	27.7079	Yes	No	No	No	No	No	No	No	Primary level	8	8	Sound	Sylhet
802	P0835	M	33	No	4.7	CNG	Father	68.61	5'9''	175.26	22.3368	Yes	No	No	No	No	Yes	No	No	Secondary level	3	4	Not sound	Sylhet
803	P0836	M	44	No	4.7	Microbus	None	67.3	5'8''	172.72	22.5595	No	Yes	Raw	No	No	Yes	No	No	Secondary level	5	6.5	Sound	Sylhet
804	P0837	M	37	No	4.3	Car	None	80.9	5'4''	162.56	30.6141	Yes	Yes	Mixed	No	No	Yes	No	Yes	Primary level	7	6	Sound	Sunamganj
805	P0838	M	44	No	6.1	Car	Mother	71.1	5'3''	160.02	27.7665	No	Yes	Mixed	No	No	Yes	No	No	Secondary level	8	8	Sound	Sylhet
806	P0839	M	25	No	4.4	Microbus	Father	55.3	5'1.5''	156.21	22.6625	Yes	No	No	No	No	No	No	-	Primary level	12	8	Sound	Sylhet
807	P0840	M	35	No	4.6	CNG	None	53.3	5'7''	170.18	18.4039	Yes	Yes	Dry	No	No	Yes	No	No	Primary level	8	10	Sound	Sylhet
808	P0841	M	33	No	4.6	Car	Mother	95.05	5'7''	170.18	32.8197	Yes	Yes	Dry	Yes (Hypertension)	Yes (Hypertension)	Yes	No	Yes	Secondary level	3	10	Sound	Sylhet
809	P0842	M	29	No	4.3	Microbus	None	70	5'3''	160.02	27.3369	Yes	Yes	Mixed	No	No	Yes	No	Yes	Primary level	5	5	Sound	Sunamganj
810	P0843	M	40	No	6.7	CNG	None	70	5'7''	170.18	24.1702	No	Yes	Raw	Yes (Painkiller)	No	Yes	No	No	Primary level	12	7	Sound	Sylhet
811	P0844	M	23	No	4.9	Microbus	None	49.65	5'4''	162.56	18.7885	No	Yes	Dry	No	No	Yes	No	No	Secondary level	5	11	Sound	Sylhet
812	P0845	M	33	No	6.7	Car	Mother	77.35	5'6''	167.64	27.5236	No	No	No	No	No	No	No	No	Secondary level	7	7	Sound	Sylhet
813	P0846	M	48	No	5	Car	Mother	49.05	5'4''	162.56	18.5614	Yes	No	No	No	No	Yes	No	No	Secondary level	3	7	Sound	Sylhet
814	P0847	M	23	No	6	Microbus	None	62.3	5'5''	165.1	22.8557	No	No	No	No	No	Yes	No	No	Secondary level	4	8	Sound	Sylhet
815	P0848	M	42	No	4.6	Microbus	None	80.9	5'3.5''	161.29	31.0981	No	Yes	Raw	No	No	No	No	No	Primary level	8	7.5	Sound	Sylhet
816	P0849	M	35	No	4.1	CNG	None	71.5	5'5''	165.1	26.2308	Yes	No	Mixed	No	No	Yes	No	No	Primary level	12	8	Sound	Sylhet
817	P0850	M	28	No	4.8	CNG	None	64.35	5'4''	162.56	24.3512	No	Yes	Dry	No	No	Yes	No	No	Primary level	6	10	Sound	Sylhet
818	P0851	M	27	No	4.7	Bike	None	59.9	5'7.75''	172.085	20.2274	No	No	No	Yes (Cough)	No	Yes	No	No	Secondary level	3	7	Sound	Moulvibazar
819	P0852	M	32	No	4.6	Car	Parents	68.3	5'4''	162.56	25.846	Yes	No	No	No	No	Yes	No	Yes	Higher secondary	7	8	Sound	Moulvibazar
820	P0853	M	33	No	4.4	CNG	None	65.5	5'3''	160.02	25.5795	No	Yes	Dry	No	No	Yes	No	Yes	Primary level	5	9.5	Sound	Sylhet
821	P0854	M	42	No	4.7	Others	None	66.3	5'4.5''	163.83	24.7017	No	Yes	Mixed	No	No	Yes	No	No	Secondary level	10	6	Sound	Sylhet
822	P0855	M	48	No	5.6	Microbus	None	46.85	5'3''	160.02	18.2962	Yes	Yes	Raw	No	No	No	No	No		12	5	-	Moulvibazar
823	P0856	M	24	No	4.2	Microbus	None	49.55	5'5''	165.1	18.1781	No	Yes	Raw	No	No	Yes	No	No	Primary level	4	8	Sound	Sylhet
824	P0857	M	34	No	4.7	Car	None	76.75	5'7''	170.18	26.5009	No	No	No	Yes (Gastric)	No	No	No	No	Graduate and Above	1.5	8.5	Sound	Moulvibazar
825	P0858	M	34	No	8.3	Bike	None	68.75	5'2''	157.48	27.7218	No	No	No	No	No	Yes	Yes	No	Graduate and Above	4	6	Sound	Sylhet
826	P0859	M	21	No	4.9	Truck	Mother	58.06	5'4''	162.56	21.971	Yes	No	No	No	No	No	No	No	Secondary level	10	7	Sound	Sylhet
827	P0860	M	34	No	5.4	Car	None	62.6	5'4''	162.56	23.689	Yes	No	No	No	No	Yes	No	No	Secondary level	8	7	Sound	Sylhet
828	P0861	M	32	No	4.2	Bus	None	62.1	5'4''	162.56	23.4998	No	Yes	Raw	No	No	No	No	No	Secondary level	12	8	Sound	Sylhet
829	P0862	M	36	No	4.2	Bus	None	58.9	5'5''	165.1	21.6083	Yes	Yes	Raw	No	No	No	No	No	Secondary level	8	10	Sound	Sylhet
830	P0863	M	34	No	4.4	Bus	None	56.35	5'8.5''	173.99	18.6142	Yes	Yes	Raw	No	No	No	No	No	Primary level	5	8	Sound	Sylhet
831	P0864	M	40	No	4.7	Microbus	None	42.5	5'5''	165.1	15.5917	No	Yes	Dry	No	No	Yes	No	No	Secondary level	13	5	Not sound	Moulvibazar
832	P0865	M	21	No	5.9	Car	Mother	62.45	5'5''	165.1	22.9107	No	No	Dry	No	No	Yes	No	No	Higher secondary	5	8	Sound	Moulvibazar
833	P0866	M	25	No	6	Truck	None	73.05	5'6''	167.64	25.9935	No	No	No	No	No	Yes	No	No	Secondary level	8	7	Sound	Sylhet
834	P0867	M	35	No	4.9	Microbus	None	67.45	5'4.5''	163.83	25.1302	Yes	No	No	No	No	Yes	No	No	Secondary level	3	8.5	Sound	Sylhet
835	P0868	M	32	No	5.2	Microbus	Mother	83.2	5'10''	177.8	26.3184	Yes	No	No	Yes (Gastric)	No	Yes	No	No	Higher secondary	2	7	Sound	Moulvibazar
836	P0869	M	34	No	6.8	Microbus	Siblings	65.85	5'2''	157.48	26.5525	No	Yes	Mixed	Yes (Gastric)	No	Yes	No	No	Secondary level	3	7	Sound	Sunamganj
837	P0870	M	36	No	5	CNG	Mother	46.35	5'2''	157.48	18.6896	Yes	Yes	Mixed	No	No	Yes	No	No	Secondary level	5	10	Not sound	Sylhet
838	P0871	M	24	No	4.3	Others	None	42.25	5'2''	157.48	17.0363	No	Yes	Dry	No	No	No	No	No	Primary level	4	8	Sound	Sylhet
839	P0872	M	33	No	6.7	Bus	None	72.05	5'6''	167.64	25.6377	Yes	Yes	Mixed	No	No	Yes	No	No	Secondary level	11	8	Not sound	Moulvibazar
840	P0874	M	32	No	5.9	Car	None	76.35	5'5''	165.1	28.0101	Yes	No	No	No	No	Yes	No	No	Secondary level	5	9	Sound	Moulvibazar
841	P0875	M	45	No	5.6	CNG	Father	71.1	5'1.5''	156.21	29.1375	No	Yes	Dry	No	No	Yes	No	No	Secondary level	5	8	Sound	Sylhet
842	P0876	M	60	No	5.3	Truck	None	55.55	5'4.5''	163.83	20.6965	No	No	No	No	No	Yes	No	No	Secondary level	8	7	Sound	Sylhet
843	P0877	M	33	No	5.4	Car	Mother	55.55	5'3''	160.02	21.6938	Yes	No	No	No	No	Yes	No	No	Secondary level	5	9	Sound	Sylhet
844	P0878	M	39	No	5.3	CNG	None	74.9	5'5.5''	166.37	27.0602	No	Yes	Mixed	No	No	No	No	No	Secondary level	8	8	Sound	Sylhet
845	P0879	M	31	No	4.7	CNG	None	55.7	5'8.5''	173.99	18.3995	No	Yes	Mixed	No	No	No	No	No	Secondary level	6	9	Sound	Sylhet
846	P0880	M	21	No	4.8	Car	None	76.05	5'8.5''	173.99	25.1218	No	No	No	No	No	Yes	No	No	Graduate and Above	4	7	Sound	Moulvibazar
847	P0881	M	37	No	7.4	Bus	None	69.05	5'3''	160.02	26.9659	Yes	Yes	Raw	No	No	Yes	No	No	Primary level	10	8	Sound	Sunamganj
848	P0882	M	38	No	5.6	Microbus	None	60.15	5'4.5''	163.83	22.4104	No	Yes	Dry	No	No	Yes	No	No	Primary level	8	10	Sound	Moulvibazar
849	P0883	M	22	No	5	Car	None	64.35	5'7.5''	171.45	21.8914	No	No	No	No	No	Yes	No	Yes	Secondary level	8	10	Sound	Sylhet
850	P0884	M	24	No	4.2	CNG	None	55.9	5'2''	157.48	22.5404	No	Yes	Raw	Yes (Painkiller)	No	No	No	No	Primary level	8	9	Sound	Sylhet
851	P0885	M	34	No	4.4	Microbus	None	74.35	5'9''	175.26	24.2056	Yes	Yes	Raw	Yes (Norium 10 mg)	No	No	Yes	Yes	Secondary level	10	7	Not sound	Moulvibazar
852	P0886	M	40	No	4.4	CNG	None	59.35	5'3.5''	161.29	22.8142	No	Yes	Mixed	Yes (Gastric)	No	No	No	No	Primary level	10	8	Sound	Sylhet
853	P0887	M	23	No	5.2	Truck	None	70.45	5'8''	172.72	23.6154	No	Yes	Mixed	No	No	No	No	No	Primary level	12	10	Sound	Sylhet
854	P0888	M	40	No	5.2	Microbus	Mother	76.95	5'4''	162.56	29.1193	No	Yes	Mixed	No	No	Yes	No	No	Secondary level	9	6	Sound	Sylhet
855	P0889	M	28	No	4.4	Microbus	None	50.4	5'3''	160.02	19.6826	Yes	No	No	No	No	No	No	No	Secondary level	8	8	Sound	Sylhet
856	P0890	M	27	No	5.9	Microbus	None	55.25	5'6''	167.64	19.6597	Yes	No	No	No	No	No	No	No	Primary level	8	10	Sound	Sylhet
857	P0891	M	26	No	3.8	Car	Mother	56.05	5'4.3''	163.322	21.0129	Yes	Yes	Mixed	No	No	No	No	No	Primary level	3	9	Sound	Sylhet
858	P0892	M	43	No	5.4	Car	None	79.45	5'4''	162.56	30.0654	No	Yes	Dry	Yes (Hypertension)	Yes (Hypertension)	No	No	No	Primary level	2	8	Sound	Sylhet
859	P0893	M	33	No	4.7	Truck	None	58.15	5'3''	160.02	22.7092	No	No	No	No	No	No	No	No	Secondary level	3	9	Sound	Sylhet
860	P0894	M	33	No	4.3	Car	None	56.65	5'3''	160.02	22.1234	Yes	No	No	No	No	Yes	No	Yes	Secondary level	8	7.5	Sound	Moulvibazar
861	P0895	M	44	No	3.8	CNG	None	61.3	5'6''	167.64	21.8125	Yes	No	No	No	No	Yes	No	No	Secondary level	7	10	Sound	Sylhet
862	P0896	M	35	No	5.9	CNG	None	72.75	5'4''	162.56	27.53	No	Yes	Mixed	Yes (Hypertension)	Yes (Hypertension)	No	No	No	Secondary level	9	9	Sound	Sylhet
863	P0897	M	26	No	3.9	Microbus	None	67.65	5'7''	170.18	23.3588	No	Yes	Dry	No	No	No	No	No	Primary level	9	9	Sound	Sylhet
864	P0898	M	27	No	4.4	Others	Siblings	71	5'7''	170.18	24.5155	Yes	No	No	No	No	Yes	No	No	Secondary level	10	7	Sound	Sylhet
865	P0899	M	23	No	4.1	Microbus	Mother	82.65	5'6''	167.64	29.4095	No	Yes	Dry	No	No	Yes	No	No	Secondary level	4	7	Sound	Sylhet
866	P0900	M	30	No	4.3	Bus	None	61.55	5'6''	167.64	21.9014	Yes	No	No	No	No	Yes	No	No	Primary level	6	7	Sound	Sylhet
867	P0901	M	47	No	5.1	Car	None	79.1	5'7''	170.18	27.3124	Yes	No	No	No	No	Yes	No	No	Secondary level	4	7	Sound	Sylhet
868	P0902	M	23	No	5.4	CNG	None	57.65	5'3''	160.02	22.5139	No	Yes	Dry	No	No	Yes	No	No	Secondary level	10	10	Sound	Sylhet
869	P0903	M	46	No	6.4	Truck	None	61.05	5'4''	162.56	23.1025	No	Yes	Dry	Yes (Zn supplement)	No	Yes	No	No	Secondary level	4	6	Sound	Moulvibazar
870	P0904	M	28	No	4.4	CNG	None	57.25	5'1''	154.94	23.8478	No	No	No	No	No	No	No	No	Secondary level	7	7	Sound	Sylhet
871	P0905	M	21	No	5	CNG	None	55.6	5'5''	165.1	20.3977	No	No	No	No	No	Yes	No	No	Primary level	7	7	Sound	Sylhet
872	P0906	M	34	No	5.4	Car	None	72.05	5'9''	175.26	23.4568	No	No	No	No	No	Yes	No	No	Higher secondary	3	7	Sound	Sylhet
873	P0907	M	35	No	4.6	Car	None	51.85	5'2.5''	158.75	20.5741	No	No	No	No	No	Yes	No	No	Primary level	4	10	Sound	Moulvibazar
874	P0908	M	22	No	4.2	Car	None	65.95	5'8.8''	174.752	21.5959	No	No	No	No	No	Yes	No	No	Higher secondary	2	7	Sound	Sylhet
875	P0909	M	25	No	4.4	CNG	None	60.15	5'5''	165.1	22.0669	No	Yes	Mixed	No	No	Yes	No	No	Secondary level	7	8	Sound	Sylhet
876	P0910	M	37	No	4.6	Bus	None	61.6	5'4''	162.56	23.3106	Yes	No	No	No	No	Yes	No	No	Secondary level	4	8	Sound	Sylhet
877	P0911	M	26	No	4.9	Car	Mother	61.25	5'8''	172.72	20.5315	No	No	No	No	No	Yes	No	No	Secondary level	6	10	Sound	Sylhet
878	P0912	M	30	No	5.4	Car	Mother	52.1	5'2.7''	159.258	20.5416	Yes	Yes	Raw	Yes (Paracetamol)	No	Yes	No	No	Secondary level	1.5	8	Sound	Sylhet
879	P0913	M	35	No	4.3	Others	None	73.25	5'4''	162.56	27.7192	No	Yes	Mixed	Yes (Gastric)	No	Yes	No	No	Secondary level	1	10	Sound	Sylhet
880	P0914	M	23	No	4.7	Car	None	62.2	5'8.5''	173.99	20.5467	No	Yes	Dry	No	No	Yes	No	No	Higher secondary	4	8	Sound	Sylhet
881	P0915	M	40	No	4.9	Car	Parent/Sibling	54.85	5'7''	170.18	18.9391	Yes	Yes	Raw	Yes (Gastric)	No	Yes	No	No	Higher secondary	4	8	Sound	Sylhet
882	P0916	M	35	No	4.4	Car	None	54.05	5'9''	175.26	17.5967	Yes	Yes	Dry	No	No	Yes	No	No	Secondary level	6	10	Sound	Sylhet
883	P0917	M	35	No	5.2	Car	None	46.9	5'3''	160.02	18.3157	Yes	No	Dry	Yes (Gastric)	No	Yes	No	No	Primary level	4	9	Sound	Sylhet
884	P0918	M	34	No	4.6	Car	Mother	74.35	5'6.8''	169.672	25.8262	No	Yes	Mixed	Yes (Gastric)	No	Yes	No	No	Secondary level	2	9	Sound	Sylhet
885	P0919	M	45	No	4.7	Microbus	Father	63.15	5'5.5''	166.37	22.8151	Yes	Yes	Mixed	Yes (Gastric)	No	Yes	No	No	Secondary level	8	8	Sound	Sylhet
886	P0920	M	39	No	5.4	Car	None	80.1	5'7''	170.18	27.6577	Yes	No	No	Yes (Painkiller)	No	Yes	No	No	Primary level	5	10	Sound	Sylhet
887	P0921	M	40	No	4.9	Microbus	None	77.5	5'9.25''	175.895	25.0492	Yes	No	No	No	No	Yes	No	No	Primary level	4	8	Sound	Sylhet
888	P0922	M	35	No	5.9	CNG	None	52.35	5'4.25''	163.195	19.6564	No	Yes	Raw	No	No	Yes	No	-	Secondary level	4	12	Sound	Sylhet
889	P0923	M	32	No	6.3	Microbus	Mother	80.15	5'5''	165.1	29.4042	No	No	No	No	No	No	No	No	Secondary level	5	9	Sound	Sylhet
890	P0924	M	32	No	4.9	Car	None	61.1	5'3''	160.02	23.8612	No	Yes	Raw	No	No	Yes	No	No	Primary level	2.5	12	Sound	Sylhet
891	P0925	M	25	No	7	Car	None	74.55	5'3''	160.02	29.1138	No	No	No	No	No	Yes	No	No	Higher secondary	5	8	Sound	Sylhet
892	P0926	M	30	No	23.3	Microbus	None	56.6	5'4''	162.56	21.4185	No	Yes	Mixed	No	No	No	No	No	Secondary level	8	8	Sound	Sylhet
893	P0927	M	40	No	4.9	Car	None	53.3	5'5''	165.1	19.5539	No	No	No	No	No	Yes	No	No	Secondary level	5	8	Sound	Moulvibazar
894	P0928	M	60	No	6	Car	None	62.3	5'2''	157.48	25.121	No	Yes	Raw	No	No	Yes	No	No	Illiterate	5	8	Sound	Sylhet
895	P0930	M	32	No	6.7	Truck	None	70.4	5'7.5''	171.45	23.9496	No	Yes	Dry	No	No	Yes	No	No	Secondary level	6	8	Sound	Moulvibazar
896	P0931	M	26	No	5.7	Others	Mother	74.75	5'5''	165.1	27.4231	No	No	No	No	No	Yes	No	Yes	Graduate and Above	-	8	Sound	Moulvibazar
897	P0932	M	34	No	5.9	Car	None	62.8	5'5''	165.1	23.0391	No	No	No	No	No	Yes	No	No	Higher secondary	3	8	Sound	Moulvibazar
898	P0933	M	29	No	5.4	Others	None	51.4	5'9''	175.26	16.7339	No	Yes	Raw	No	No	Yes	No	No	Secondary level	-	8	Sound	Sylhet
899	P0934	M	37	No	4.7	Others	None	72.9	5'6''	167.64	25.9401	No	Yes	Dry	Yes (Calcium)	No	Yes	No	No	Graduate and Above	-	8	Sound	Habiganj
900	P0935	M	37	No	5.1	Truck	None	65.8	5'3''	160.02	25.6967	No	No	Dry	No	No	Yes	No	No	Secondary level	7	7	Sound	Moulvibazar
901	P0936	M	36	No	5.2	Truck	None	49.3	5'1''	154.94	20.5362	No	No	Dry	No	No	Yes	No	No	Secondary level	6	6	Sound	Moulvibazar
902	P0937	M	23	No	4.9	Others	None	47.5	5'2''	157.48	19.1533	No	No	No	No	No	Yes	No	No	Secondary level	8	8	Sound	Moulvibazar
903	P0938	M	24	No	4.8	Others	None	53.2	5'7''	170.18	18.3694	No	No	No	No	No	Yes	No	No	Secondary level	8	7	Sound	Moulvibazar
904	P0939	M	30	No	7.5	Car	Father	62.1	5'4.2''	163.068	23.3536	No	No	No	No	No	Yes	No	No	Secondary level	3	7	Sound	Sylhet
905	P0940	M	27	No	5.2	Car	None	75.5	5'7''	170.18	26.0693	Yes	Yes	Mixed	No	No	Yes	No	Yes	Secondary level	6	6	Sound	Sylhet
906	P0941	M	40	No	6.8	Others	None	56.8	5'3''	160.02	22.182	No	Yes	Dry	No	No	Yes	No	No	Secondary level	5	7	Sound	Sylhet
907	P0942	M	37	No	9.6	Car	Mother	75.5	5'7''	170.18	26.0693	Yes	Yes	Dry	No	No	Yes	No	Yes	Secondary level	3	7	Not sound	Sylhet
908	P0943	M	40	No	5.1	Microbus	None	55.3	5'1''	154.94	23.0355	Yes	No	No	No	No	Yes	No	No	Secondary level	3	7	Sound	Sylhet
909	P0944	M	23	No	8.1	Truck	None	65.3	5'6''	167.64	23.2358	Yes	No	No	No	No	Yes	No	No	Illiterate	4	6	Sound	Sylhet
910	P0945	M	46	No	4.8	Microbus	None	77.4	5'11''	180.34	23.7989	No	Yes	Raw	No	No	Yes	No	Yes	Primary level	5	8	Sound	Sylhet
911	P0946	M	33	No	4.8	Others	None	58.6	5'3''	160.02	22.8849	Yes	Yes	Dry	No	No	Yes	No	No	Secondary level	6	9	Not sound	Sylhet
912	P0947	M	29	No	5.2	Car	None	82.85	5'7.75''	172.085	27.9773	No	No	No	No	No	Yes	No	No	Higher secondary	3	8	Sound	Sylhet
913	P0948	M	23	No	5.8	Others	Parent/Sibling	71.8	5'7''	170.18	24.7918	Yes	No	No	No	No	No	Yes	No	Graduate and Above	-	8	Sound	Sylhet
914	P0949	M	24	No	4.8	Car	None	49.05	5'5''	165.1	17.9947	No	Yes	Raw	Yes (Rupadine)	No	Yes	No	Yes	Secondary level	2	10	Sound	Sylhet
915	P0950	M	26	No	5.3	Microbus	None	63.35	5'10.25''	178.435	19.897	Yes	No	No	No	No	Yes	No	Yes	Secondary level	5	9	Sound	Sylhet
916	P0951	F	28	No	5.7	Others	None	47.25	5'1''	154.94	19.6822	No	No	No	Yes (Allergy)	No	Yes	No	No	Graduate and Above	-	7	Sound	Sylhet
917	P0952	F	29	No	5.3	Others	Mother	58	5'1''	154.94	24.1602		No	No	No	No	Yes	No	No	Secondary level	-	7	Not sound	Sylhet
918	P0954	M	26	No	5.2	Others	None	65.2	5'4.5''	163.83	24.2919	No	Yes	Dry	No	No	No	No	No	Secondary level	9	10	Sound	Sylhet
919	P0955	M	26	No	5	CNG	None	61.85	5'7''	170.18	21.3561	No	Yes	Raw	No	No	No	Yes	No	Primary level	8	10	Sound	Moulvibazar
920	P0956	M	40	No	6.8	CNG	None	65.55	5'4''	162.56	24.8053	No	Yes	Raw	No	No	No	No	No	Primary level	7	7	Sound	Moulvibazar
921	P0957	M	43	No	5.5	Microbus	None	65	5'5''	165.1	23.8462	Yes	No	No	Yes (Hypertension)	Yes (Hypertension)	Yes	Yes	No	Secondary level	4	5	Sound	Moulvibazar
922	P0958	M	42	No	9.5	CNG	Mother	79	5'5''	165.1	28.9823	Yes	No	Dry	No	No	No	No	No	Secondary level	6	8	Sound	Moulvibazar
923	P0959	M	25	No	6	Car	None	52	5'6''	167.64	18.5033	Yes	No	No	No	No	Yes	No	No	Secondary level	4	10	Sound	Moulvibazar
924	P0960	M	29	No	5	Car	None	58.4	5'8''	172.72	19.5762	No	Yes	Mixed	No	No	Yes	No	No	Secondary level	6	11	Sound	Moulvibazar
925	P0961	M	23	No	5	Others	None	43.9	5'5''	165.1	16.1054	No	Yes	Dry	No	No	Yes	No	No	Higher secondary	5	7	Sound	Moulvibazar
926	P0962	M	22	No	5.8	Car	None	57	5'4''	162.56	21.5699	No	Yes	Dry	No	No	No	No	No	Secondary level	5	8	Sound	Moulvibazar
927	P0963	M	34	No	7.4	Car	None	67.05	5'4''	162.56	25.373	Yes	No	No	No	No	Yes	No	No	Secondary level	4	9	Sound	Moulvibazar
928	P0964	M	50	No	5.7	CNG	None	66.7	5'3''	160.02	26.0482	No	Yes	Dry	No	No	Yes	Yes	No	Illiterate	8	8	Sound	Moulvibazar
929	P0965	M	55	No	6.4	Car	None	36.8	5'2''	157.48	14.8387	No	No	No	Yes (Gastric)	No	Yes	No	No	Primary level	5	9	Sound	Moulvibazar
930	P0966	M	36	No	5.7	Car	None	71.5	5'5''	165.1	26.2308	Yes	Yes	Mixed	No	No	No	No	No	Secondary level	7	7	Sound	Moulvibazar
931	P0967	M	34	No	6.2	Others	None	76.5	5'6''	167.64	27.2211	No	No	No	No	No	Yes	No	No	Higher secondary	-	8	Not sound	Moulvibazar
932	P0968	M	22	No	4.9	Car	None	42.7	5'3''	160.02	16.6755	No	Yes	Dry	No	No	Yes	No	No	Secondary level	7	7	Sound	Moulvibazar
933	P0969	M	31	No	4.4	Car	None	50.6	5'1''	154.94	21.0777	No	Yes	Dry	Yes (Allergy)	No	Yes	No	Yes	Graduate and Above	-	8	Sound	Moulvibazar
934	P0970	M	23	No	5.8	Others	Father	65.85	5'3''	160.02	25.7162	No	No	No	Yes (Monas)	No	Yes	No	No	Higher secondary	-	6	Sound	Moulvibazar
935	P0971	M	26	No	6	Others	None	66.45	5'2''	157.48	26.7944	No	Yes	Mixed	No	No	Yes	No	No	Graduate and Above	-	9	Sound	Moulvibazar
936	P0972	M	23	No	5.2	Others	None	58.95	5'5''	165.1	21.6267	No	No	No	No	No	Yes	No	Yes	Secondary level	-	6	Sound	Moulvibazar
937	P0973	M	21	No	5	Car	None	48	5'7''	170.18	16.5739	No	No	No	No	No	Yes	No	No	Secondary level	5	9	Sound	Moulvibazar
938	P0974	M	28	No	5.7	Others	None	74.8	5'7''	170.18	25.8276	No	No	No	No	No	Yes	No	No	Graduate and Above	-	8	Sound	Moulvibazar
939	P0975	M	25	No	5.2	Car	None	50	5'7''	170.18	17.2645	No	No	No	No	No	Yes	No	No	Higher secondary	7	8	Sound	Moulvibazar
940	P0976	M	60	No	6.2	Car	None	75.3	5'8''	172.72	25.2412	No	No	No	Yes (Hypertension)	Yes (Hypertension)	Yes	No	No	Secondary level	1	6	Sound	Moulvibazar
941	P0977	M	38	No	5	Others	None	64.21	5'4.5''	163.83	23.923	Yes	Yes	Dry	Yes (Alatrol)	No	Yes	No	No	Secondary level	5	7	Sound	Sylhet
942	P0978	M	25	No	4.7	Truck	None	65.65	5'7''	170.18	22.6682	No	Yes	Dry	No	No	Yes	No	No	Primary level	11	6	Sound	Sylhet
943	P0979	M	30	No	5	Truck	None	83.2	5'10''	177.8	26.3184	No	No	No	No	No	Yes	No	No	Secondary level	6	7	Sound	Sylhet
944	P0980	M	36	No	7	Microbus	None	73.5	5'1.5''	156.21	30.121	No	No	No	No	No	Yes	No	No	Secondary level	6	6	Sound	Sunamganj
945	P0981	M	28	No	4.8	Truck	None	56.55	5'3''	160.02	22.0843	No	Yes	Raw	No	No	Yes	No	No	Primary level	9	6	Sound	Sylhet
946	P0982	M	30	No	5.2	Car	None	50.85	5'2''	157.48	20.5041	No	Yes	Dry	No	No	Yes	No	No	Secondary level	6	6	Sound	Sylhet
947	P0983	M	29	No	5.1	CNG	None	51.65	5'5''	165.1	18.9486	No	Yes	Dry	No	No	Yes	No	No	Primary level	6	6	Sound	Sylhet
948	P0984	M	31	No	4.6	Microbus	None	50.05	5'5''	165.1	18.3616	No	Yes	Mixed	No	No	Yes	No	No	Secondary level	4	8	Sound	Moulvibazar
949	P0985	M	22	No	5.2	Car	None	48.25	5'5''	165.1	17.7012	No	No	No	No	No	Yes	No	No	Secondary level	8	7	Not sound	Sylhet
950	P0986	M	32	No	4.7	CNG	None	54.6	5'3.5''	161.29	20.9883	No	Yes	Dry	No	No	Yes	No	Yes	Secondary level	8	7	Sound	Sylhet
951	P0987	M	43	No	10.2	CNG	None	75.7	5'7''	170.18	26.1384	No	No	No	No	No	Yes	Yes	-	Secondary level	7	7	Sound	Sylhet
952	P0988	M	38	No	5.1	Car	Mother	64	5'5''	165.1	23.4793	Yes	No	No	No	No	Yes	No	No	Secondary level	7	7	Sound	Sylhet
953	P0990	M	43	No	5.7	Truck	Father	85.85	5'11''	180.34	26.3971	No	Yes	Raw	Yes (Painkiller)	No	No	No	No	Secondary level	7	10	Sound	Sylhet
954	P0991	M	39	No	4.3	Others	None	73.1	5'3''	160.02	28.5476	No	Yes	Raw	No	No	Yes	No	No	Secondary level	6	7	Sound	Sylhet
955	P0992	M	22	No	3.9	Car	None	79.7	5'7''	170.18	27.5195	No	No	No	No	No	No	No	No	Secondary level	6	7	Sound	Others
956	P0993	M	42	No	4.8	Microbus	None	69.45	5'7''	170.18	23.9803	Yes	Yes	Mixed	No	No	No	No	No	Primary level	5	8	Sound	Sylhet
957	P0994	M	36	No	6.8	Bike	Mother	78.8	5'8''	172.72	26.4144	No	No	No	No	No	No	Yes	No	Graduate and Above	0.5	6	Sound	Sylhet
958	P0995	M	24	No	4.9	CNG	None	49.1	5'6''	167.64	17.4713	Yes	Yes	Dry	No	No	No	No	Yes	Secondary level	10	6	Sound	Sylhet
959	P0996	M	35	No	6.8	CNG	None	82.3	5'8''	172.72	27.5876	No	Yes	Dry	Yes (Allergy)	No	Yes	No	Yes	Secondary level	6	8	Sound	Moulvibazar
960	P0997	M	29	No	4.6	Car	None	67	5'8''	172.72	22.459	Yes	Yes	Mixed	No	No	Yes	No	Yes	Higher secondary	10	6	Sound	Others
961	P0998	M	28	No	5.4	Others	Father	48.2	5'4''	162.56	18.2398	No	No	No	No	No	Yes	No	No	Secondary level	2	8	Sound	Moulvibazar
962	P0999	M	24	No	5.6	Car	Father	47.8	5'2''	157.48	19.2742	No	No	No	No	No	Yes	No	No	Graduate and Above	4	7	Sound	Moulvibazar
963	P1000	M	45	No	7.3	CNG	Father	55	5'1''	154.94	22.9106	Yes	Yes	Mixed	Yes (Allergy)	No	No	Yes	Yes	Primary level	6	3	Not sound	Sylhet
964	P1001	M	26	No	5.8	Others	Father	58.6	5'1''	154.94	24.4102	No	No	No	Yes (Allatrol)	No	No	No	Yes	Graduate and Above	-	8	Sound	Moulvibazar
965	P1002	M	54	No	6.7	Car	None	53	5'3''	160.02	20.698	Yes	No	No	No	No	Yes	No	Yes	Primary level	4	7	Sound	Moulvibazar
966	P1003	M	28	No	3.4	Truck	None	52.5	5'2.8''	159.512	20.6335	Yes	No	No	No	No	Yes	No	No	Secondary level	12	8	Sound	Moulvibazar
967	P1004	M	40	No	4.3	Microbus	None	81.55	5'8''	172.72	27.3362	No	Yes	Mixed	No	No	Yes	No	Yes	Secondary level	4	8	Sound	Moulvibazar
968	P1005	M	32	No	5	Car	None	81.7	5'6''	167.64	29.0715	Yes	No	Mixed	No	No	Yes	No	No	Secondary level	6	8	Not sound	Sylhet
969	P1006	M	36	No	4.8	CNG	None	54.65	5'1''	154.94	22.7648	No	Yes	Dry	No	No	No	No	No	Illiterate	7	6	Sound	Sylhet
970	P1007	M	32	No	6.3	Car	None	55.85	5'5.5''	166.37	20.1778	Yes	Yes	Raw	No	No	Yes	No	No	Primary level	8	8	Sound	Sylhet
971	P1009	M	28	No	5	Car	None	46.6	5'4''	162.56	17.6343	Yes	No	No	No	No	Yes	No	No	Primary level	7	6	Sound	Sylhet
972	P1010	M	42	No	7.3	CNG	None	75.2	5'1''	154.94	31.325	No	Yes	Raw	No	No	Yes	No	No	Illiterate	10	7	Sound	Sylhet
973	P1011	M	39	No	6	CNG	None	70.35	5'6.8''	169.672	24.4368	No	No	No	No	No	Yes	No	No	Secondary level	8	8	Sound	Sylhet
974	P1012	M	39	No	7	CNG	None	53.25	5'6.5''	168.91	18.6642	Yes	Yes	Dry	No	No	Yes	No	No	Primary level	8	7	Sound	Sylhet
975	P1013	M	40	No	6.9	CNG	None	63.6	5'3''	160.02	24.8375	Yes	Yes	Raw	No	No	Yes	No	No	Primary level	7	7	Sound	Sylhet
976	P1014	M	29	No	4.6	CNG	None	76.75	5'7''	170.18	26.5009	No	No	No	No	No	Yes	No	No	Primary level	8	8	Sound	Sunamganj
977	P1015	M	53	No	8.1	Truck	None	60.4	5'2''	157.48	24.3549	Yes	Yes	Raw	No	No	Yes	No	No	Primary level	5	6	Sound	Sylhet
978	P1016	M	52	No	23	Truck	None	58.3	5'5''	165.1	21.3882	No	Yes	Raw	No	No	Yes	No	No	Primary level	5	6	Sound	Sylhet
979	P1017	M	34	No	4.7	Car	None	61.55	5'4''	162.56	23.2917	No	No	No	No	No	Yes	No	No	Secondary level	6	7	Sound	Sylhet
980	P1018	M	23	No	7.4	Car	None	70.1	5'5.1''	165.354	25.6383	No	No	No	No	No	Yes	No	No	Secondary level	7	5	Sound	Sunamganj
981	P1019	M	23	No	6.2	Car	None	57.7	5'5''	165.1	21.1681	Yes	Yes	Dry	No	No	Yes	No	No	Primary level	6	6	Sound	Sunamganj
982	P1020	M	23	No	5.7	Others	None	56.15	5'6''	167.64	19.98	No	Yes	Dry	No	No	Yes	No	No	Higher secondary	3	7	Sound	Sylhet
983	P1021	M	26	No	6	Microbus	None	54.8	5'7''	170.18	18.9218	Yes	Yes	Dry	No	No	Yes	No	No	Primary level	5	5	Not sound	Sylhet
984	P1022	M	28	No	5.1	Microbus	None	56.95	5'2.5''	158.75	22.5978	Yes	Yes	Dry	Yes	No	No	No	No	Secondary level	5	5	Not sound	Moulvibazar
985	P1023	M	54	No	5.3	Microbus	None	45.5	5'2''	157.48	18.3468	Yes	No	No	Yes (Allergy)	No	No	No	No	Primary level	7	7	Sound	Sylhet
986	P1024	M	43	No	4.7	CNG	None	56.25	5'5.5''	166.37	20.3223	Yes	No	No	No	No	No	No	No	Secondary level	10	8	Sound	Moulvibazar
987	P1025	M	22	No	5.2	Car	Siblings	64.5	5'5''	165.1	23.6628	No	Yes	Dry	No	No	Yes	No	No	Secondary level	8	10	Sound	Sylhet
988	P1026	M	35	No	7.7	Car	None	47.5	5'2''	157.48	19.1533	No	Yes	Dry	No	No	No	No	No	Secondary level	6	8	Sound	Moulvibazar
989	P1027	M	27	No	5.8	CNG	None	59.3	5'10''	177.8	18.7582	No	No	No	No	No	Yes	No	Yes	Secondary level	10	10	Sound	Sylhet
990	P1028	M	35	No	6.1	Microbus	None	88.4	5'6.5''	168.91	30.9843	Yes	No	No	Yes (Gastric)	No	No	No	No	Secondary level	4	8	Sound	Sylhet
991	P1029	M	35	No	5.2	CNG	None	66.3	5'2''	157.48	26.7339	No	No	No	No	No	No	No	No	Primary level	8	7	Sound	Sylhet
992	P1030	M	40	No	6.4	Microbus	None	69.75	5'4''	162.56	26.3947	No	No	No	No	No	Yes	No	No	Secondary level	7	7	Sound	Sylhet
993	P1031	M	29	No	5.2	Car	None	87.05	5'6''	167.64	30.9752	No	No	No	No	No	Yes	No	No	Graduate and Above	8	8	Sound	Sylhet
994	P1033	M	34	No	5.5	Microbus	None	89.3	5'8.5''	173.99	29.4987	No	No	No	No	No	No	Yes	Yes	Secondary level	4	7	Not sound	Sunamganj
995	P1034	M	39	No	6.9	Microbus	None	75.3	5'6''	167.64	26.7941	Yes	No	Dry	No	No	Yes	Yes	Yes	Secondary level	6	8	Sound	Sunamganj
996	P1035	M	46	No	5.4	Car	None	64.9	5'6.5''	168.91	22.7475	No	Yes	Mixed	No	No	No	Yes	No	Secondary level	8	7	Sound	Sylhet
997	P1036	M	27	No	4.9	Car	None	50.75	5'3.5''	161.29	19.5084	No	Yes	Dry	No	No	Yes	No	Yes	Primary level	8	8	Sound	Sylhet
998	P1037	M	50	No	4	CNG	None	69.45	5'4''	162.56	26.2812	No	Yes	Mixed	No	No	Yes	No	No	Secondary level	8	8	Sound	Sylhet
999	P1038	M	34	No	4.6	Car	None	71.3	5'6''	167.64	25.3708	No	Yes	Dry	Yes	No	Yes	Yes	Yes	Secondary level	6	7	Sound	Sylhet
1000	P1039	M	35	No	6	Car	None	64.15	5'5''	165.1	23.5344	No	Yes	Dry	No	No	Yes	No	No	Secondary level	3	7	Sound	Sylhet
1001	P1040	M	53	No	5.2	Car	Siblings	60.5	5'4''	162.56	22.8943	Yes	Yes	Raw	No	No	Yes	No	No	Secondary level	8	7	Sound	Sylhet
1002	P1041	M	21	No	5.9	Car	None	57.55	5'3''	160.02	22.4748	No	Yes	Dry	No	No	Yes	No	No	Secondary level	4	7	Sound	Moulvibazar
1003	P1042	M	30	No	4.9	Car	None	60.45	5'4''	162.56	22.8754	No	Yes	Dry	No	No	Yes	No	No	Secondary level	8	6	Sound	Sylhet
1004	P1043	M	32	No	6.6	Car	Siblings	61	5'3''	160.02	23.8222	No	Yes	Dry	No	No	No	No	No	Secondary level	3	7	Sound	Moulvibazar
1005	P1044	M	34	No	8	Bus	None	61.3	5'3''	160.02	23.9393	No	Yes	Dry	No	No	Yes	No	No	Secondary level	6	7	Sound	Sylhet
1006	P1045	M	29	No	5.9	Truck	None	56.45	5'9''	175.26	18.378	Yes	No	No	No	No	Yes	No	Yes	Secondary level	8	7	Sound	Sylhet
1007	P1046	M	22	No	5.9	Others	None	57.6	5'7''	170.18	19.8887	No	Yes	Dry	No	No	Yes	No	No	Secondary level	8	7	Sound	Sylhet
1008	P1047	M	38	No	27.8	Others	None	73.95	5'5''	165.1	27.1296	No	Yes	Raw	No	No	Yes	No	No	Primary level	8	8	Sound	Sylhet
1009	P1048	M	50	No	12.3	Car	None	81.05	5'7''	170.18	27.9857	No	No	No	No	No	Yes	No	No	Secondary level	8	8	Sound	Sylhet
1010	P1049	M	38	No	5.9	Car	Mother	68.65	5'4''	162.56	25.9784	No	No	No	No	No	No	No	No	Secondary level	4	8	Sound	Sylhet
1011	P1050	M	48	No	6.9	Car	Mother	78.45	5'4''	162.56	29.6869	No	Yes	Dry	No	No	Yes	No	No	Illiterate	7	6	Sound	Sylhet
1012	P1051	M	27	No	4.9	CNG	None	43.6	5'0''	152.4	18.7723	Yes	No	Mixed	No	No	Yes	No	No	Primary level	6	6	Sound	Sylhet
1013	P1052	M	37	No	5.7	Truck	None	66.4	5'6''	167.64	23.6272	No	Yes	Raw	No	No	Yes	No	No	Secondary level	5	7	Sound	Sylhet
1014	P1053	M	29	No	6.4	Car	None	41.5	4'11''	149.86	18.4789	No	No	Dry	No	No	Yes	No	No	Secondary level	7	7	Sound	Sylhet
1015	P1054	M	22	No	5.3	CNG	None	51.7	5'3.5''	161.29	19.8736	No	No	No	No	No	Yes	No	No	Secondary level	7	9	Sound	Sunamganj
1016	P1056	M	44	No	6.3	Others	None	56.05	5'7''	170.18	19.3535	No	Yes	Raw	No	No	Yes	No	No	Secondary level	7	7	Sound	Moulvibazar
1017	P1057	M	42	No	6.8	Car	Siblings	61.55	5'3''	160.02	24.037	Yes	Yes	Mixed	No	No	Yes	No	No	Primary level	4	7	Not sound	Others
1018	P1058	M	27	No	7	Car	None	72.8	5'9''	175.26	23.701	No	Yes	Dry	No	No	Yes	No	No	Primary level	8	5	Sound	Sylhet
1019	P1059	M	37	No	7.5	Microbus	None	79.3	5'8''	172.72	26.582	Yes	Yes	Dry	No	No	Yes	No	No	Secondary level	5	8	Sound	Sylhet
1020	P1060	M	31	No	5.7	Microbus	None	53.8	5'1''	154.94	22.4107	No	Yes	Dry	No	No	Yes	No	No	Secondary level	6	6	Sound	Sylhet
1021	P1061	M	24	No	5	Microbus	None	49.65	5'8.5''	173.99	16.401	Yes	Yes	Dry	No	No	Yes	No	No	Secondary level	8	8	Sound	Sylhet
1022	P1062	M	36	No	6.5	Microbus	None	59.3	5'4''	162.56	22.4402	Yes	No	No	No	No	Yes	No	No	Secondary level	9	10	Sound	Sylhet
1023	P1063	M	49	No	5.7	CNG	None	57.25	5'1.5''	156.21	23.4616	No	Yes	Mixed	Yes (Gastric)	No	Yes	Yes	No	Primary level	8	9	Sound	Sylhet
1024	P1064	M	31	No	6.4	Truck	None	51.75	5'2.5''	158.75	20.5344	No	No	No	No	No	Yes	No	No	Secondary level	8	10	Sound	Sylhet
1025	P1065	M	24	No	8.2	Microbus	None	51.1	5'5''	165.1	18.7468	No	Yes	Dry	No	No	Yes	No	No	Secondary level	6	9	Sound	Moulvibazar
1026	P1066	M	21	No	5.2	Others	None	58.4	5'3''	160.02	22.8068	No	No	No	No	No	Yes	No	No	Higher secondary	7	8	Sound	Sylhet
1027	P1067	M	24	No	8	Car	None	56.25	5'7.5''	171.45	19.1358	Yes	No	No	No	No	Yes	No	No	Secondary level	4	9	Sound	Sylhet
1028	P1068	M	26	No	5.2	Car	None	43.85	5'4''	162.56	16.5937	No	Yes	Dry	No	No	No	No	No	Primary level	8	9	Sound	Sylhet
1029	P1069	M	34	No	5.7	Car	None	63.05	5'7''	170.18	21.7705	Yes	Yes	Dry	No	No	Yes	No	No	Secondary level	7	10	Sound	Sylhet
1030	P1070	M	22	No	5.2	Others	None	43.45	5'8''	172.72	14.5648	No	No	No	No	No	Yes	No	No	Secondary level	10	10	Sound	Moulvibazar
1031	P1071	M	35	No	5.4	Truck	None	65.5	5'7.5''	171.45	22.2826	No	Yes	Raw	No	No	Yes	No	No	Secondary level	10	8	Sound	Others
1032	P1072	M	48	No	8.5	Others	None	51.15	5'2''	157.48	20.625	No	Yes	Dry	No	No	Yes	No	No	Primary level	3	7	Sound	Moulvibazar
1033	P1073	M	35	No	6.9	Car	Father	54.5	5'5''	165.1	19.9941	Yes	No	No	No	No	Yes	No	No	Secondary level	5	9	Sound	Sylhet
1034	P1074	M	29	No	6	Truck	None	42.25	5'1''	154.94	17.5995	No	No	No	No	No	No	Yes	Yes	Primary level	12	8	Sound	Sylhet
1035	P1075	M	39	No	5.9	Car	None	77.9	5'4''	162.56	29.4788	No	No	No	Yes (Gastric)	No	No	No	No	Secondary level	6	8	Sound	Moulvibazar
1036	P1076	M	34	No	5.7	Truck	None	65.8	5'5''	165.1	24.1397	Yes	Yes	Dry	No	No	No	No	No	Secondary level	10	10	Sound	Moulvibazar
1037	P1077	M	29	No	4.4	Car	None	64.9	5'2''	157.48	26.1694	No	Yes	Mixed	No	No	Yes	No	No	Secondary level	5	8	Sound	Sylhet
1038	P1078	M	25	No	6.8	Car	None	51.18	5'3''	160.02	19.9872	No	Yes	Dry	No	No	Yes	No	No	Primary level	8	10	Sound	Sylhet
1039	P1079	M	33	No	6.5	Car	None	70.45	5'7''	170.18	24.3256	Yes	Yes	Mixed	No	No	Yes	No	No	Secondary level	8	10	Sound	Moulvibazar
1040	P1080	M	38	No	6.7	Car	None	60.35	5'5''	165.1	22.1403	No	Yes	Mixed	No	No	Yes	No	No	Secondary level	7	7	Sound	Moulvibazar
1041	P1081	M	43	No	5.2	CNG	None	53.95	5'3''	160.02	21.069	Yes	No	No	Yes (Gastric)	No	Yes	No	No	Illiterate	8	10	Sound	Sylhet
1042	P1082	M	25	No	6.2	Others	None	52.3	5'6''	167.64	18.61	No	No	No	No	No	Yes	No	No	Secondary level	8	10	Sound	Sylhet
1043	P1083	M	25	No	4.7	Others	None	57.55	5'6''	167.64	20.4781	No	No	No	No	No	No	No	No	Secondary level	10	8	Sound	Sylhet
1044	P1084	M	24	No	6	CNG	None	45.7	5'2''	157.48	18.4275	No	Yes	Mixed	No	No	Yes	No	No	Secondary level	5	8	Sound	Sylhet
1045	P1085	M	28	No	4.9	CNG	None	76.9	5'8''	172.72	25.7775	No	No	No	No	No	Yes	No	No	Secondary level	6	12	Sound	Sylhet
1046	P1086	M	25	No	7	Others	None	58.2	5'4''	162.56	22.024	Yes	Yes	Dry	No	No	No	No	No	Primary level	8	7	Sound	Sylhet
1047	P1087	M	29	No	5	CNG	None	56.65	5'4''	162.56	21.4374	No	Yes	Dry	No	No	Yes	No	No	Primary level	12	10	Sound	Sylhet
1048	P1088	M	31	No	8.8	Bike	None	66.5	5'10''	177.8	21.0358	No	No	No	No	No	Yes	No	No	Higher secondary	3	7	Sound	Sylhet
1049	P1089	M	25	No	8	Car	None	51.15	5'6.25''	168.275	18.0637	No	Yes	Dry	No	No	Yes	No	No	Secondary level	8	8	Sound	Sylhet
1050	P1091	M	32	No	4.9	CNG	None	56.6	5'3''	160.02	22.1038	No	Yes	Raw	No	No	No	No	Yes	Primary level	4	6	Sound	Sylhet
1051	P1092	M	29	No	4.7	CNG	None	59	5'8''	172.72	19.7773	No	No	Dry	No	No	Yes	No	No	Secondary level	6	8	Sound	Sylhet
1052	P1093	M	38	No	8.9	CNG	None	56	5'3''	160.02	21.8695	No	Yes	Mixed	Yes (Hypertension)	Yes (Hypertension)	Yes	No	No	Secondary level	8	8	Sound	Sylhet
1053	P1094	M	25	No	5.4	Microbus	None	47.4	5'5''	165.1	17.3894	No	No	No	No	No	Yes	No	No	Secondary level	5	9	Sound	Moulvibazar
1054	P1095	M	45	No	10.2	Microbus	None	94	5'10''	177.8	29.7348	Yes	No	No	Yes (Clopid s)	Yes (Heart condition)	No	No	No	Secondary level	13	8	Sound	Moulvibazar
1055	P1096	M	25	No	4.8	Car	None	69	5'7''	170.18	23.825	Yes	No	No	No	No	Yes	No	No	Secondary level	5	8	Sound	Sylhet
1056	P1097	M	27	No	5.2	Truck	None	74.5	5'6''	167.64	26.5095	Yes	No	No	No	No	Yes	No	No	Higher secondary	8	9	Sound	Moulvibazar
1057	P1098	M	24	No	4.5	Car	None	78.15	5'8''	172.72	26.1965	No	No	No	No	No	Yes	No	No	Secondary level	8	11	Sound	Sylhet
1058	P1099	M	30	No	4.7	Others	None	61.3	5'8''	172.72	20.5483	Yes	No	No	No	No	Yes	No	No	Secondary level	8	9	Sound	Sylhet
1059	P1100	M	28	No	4.6	Microbus	None	70.7	5'6''	167.64	25.1573	No	Yes	Dry	No	No	Yes	No	No	Secondary level	6	8	Sound	Moulvibazar
1060	P1101	M	34	No	4.5	Car	None	64.7	5'7''	170.18	22.3402	No	No	No	No	No	Yes	No	No	Secondary level	5	10	Sound	Habiganj
1061	P1102	M	45	No	4	Car	None	66.6	5'6''	167.64	23.6984	No	Yes	Mixed	No	No	Yes	No	No	Secondary level	8	7	Sound	Moulvibazar
1062	P1103	M	42	No	7.8	Car	None	53.9	5'5''	165.1	19.774	No	No	No	No	No	Yes	No	No	Secondary level	9	7	Sound	Moulvibazar
1063	P1104	M	33	No	7.2	Car	None	79.75	5'5''	165.1	29.2575	No	No	Dry	No	No	No	No	Yes	Secondary level	6	7	Sound	Sylhet
1064	P1105	M	36	No	3.9	Car	Mother	55	5'0''	152.4	23.6806	No	No	Mixed	No	No	Yes	No	No	Secondary level	8	10	Sound	Sylhet
1065	P1106	M	42	No	6.1	Car	None	65.3	5'5''	165.1	23.9563	No	No	No	No	No	No	No	Yes	Secondary level	8	8	Sound	Sylhet
1066	P1107	M	34	No	11	Others	Mother	63.7	5'5''	165.1	23.3693	Yes	No	No	No	No	Yes	No	Yes	Secondary level	8	8	Sound	Sylhet
1067	P1108	M	36	No	4.7	Car	None	53.6	5'6''	167.64	19.0726	Yes	No	Raw	No	No	Yes	Yes	Yes	Primary level	6	9	Not sound	Sylhet
1068	P1110	M	35	No	4.2	Truck	Father	65.8	5'2''	157.48	26.5323	No	No	Dry	No	No	Yes	No	Yes	Higher secondary	8	8	Sound	Sylhet
1069	P1111	M	27	No	4.3	Microbus	None	61.55	5'10''	177.8	19.4699	Yes	Yes	Dry	No	No	Yes	No	Yes	Secondary level	14	9	Sound	Sylhet
1070	P1112	M	37	No	5.4	Car	None	71.1	5'3''	160.02	27.7665	Yes	No	No	No	No	Yes	No	Yes	Secondary level	3	9	Sound	Sylhet
1071	P1113	M	27	No	4.4	Car	None	80.7	5'9''	175.26	26.2729	No	No	No	No	No	Yes	Yes	Yes	Secondary level	3	8	Sound	Sylhet
1072	P1114	M	22	No	6.2	Truck	None	54	5'6''	167.64	19.2149	Yes	No	No	No	No	Yes	No	Yes	Primary level	14	8	Sound	Sylhet
1073	P1115	M	32	No	4.3	Car	None	63.2	5'4''	162.56	23.9161	No	No	No	No	No	Yes	No	No	Secondary level	9	10	Sound	Sylhet
1074	P1116	M	26	No	3.9	Car	None	60.7	5'6''	167.64	21.599	No	No	Mixed	No	No	Yes	No	No	Secondary level	8	10	Sound	Sylhet
1075	P1117	M	27	No	3.8	Car	None	55.5	5'9''	175.26	18.0687	No	Yes	Dry	No	No	Yes	No	No	Primary level	8	10	Sound	Sylhet
1076	P1118	M	22	No	4.4	Car	None	47.3	5'0''	152.4	20.3653	Yes	Yes	Dry	No	No	Yes	No	No	Primary level	8	10	Sound	Sylhet
1077	P1119	M	39	No	5.2	Microbus	None	78.3	5'7''	170.18	27.0361	No	No	Mixed	No	No	Yes	No	No	Secondary level	10	10	Sound	Sylhet
1078	P1120	M	24	No	4.6	Microbus	None	51.9	5'9''	175.26	16.8967	No	No	No	No	No	Yes	No	No	Secondary level	8	10	Sound	Sylhet
1079	P1121	M	33	No	4.7	Bike	Mother	51.9	5'5''	165.1	19.0403	Yes	Yes	Mixed	No	No	Yes	No	Yes	Primary level	-	5	Not sound	Sylhet
1080	P1122	M	27	No	4.1	Microbus	None	53.3	5'6''	167.64	18.9658	No	No	Mixed	No	No	Yes	No	Yes	Secondary level	8	10	Sound	Sylhet
1081	P1123	M	25	No	4.7	Car	None	53.1	5'5''	165.1	19.4805	No	No	Mixed	No	No	Yes	No	Yes	Primary level	4	10	Sound	Sylhet
1082	P1124	M	24	No	4.2	Car	None	60.8	5'6''	167.64	21.6346	Yes	No	Mixed	No	No	Yes	No	Yes	Secondary level	7	9	Sound	Sylhet
1083	P1125	M	28	No	4.7	Others	None	71.6	5'6''	167.64	25.4776	No	No	No	No	No	Yes	No	Yes	Graduate and Above	-	8	Sound	Moulvibazar
1084	P1126	M	28	No	4.3	CNG	None	47.3	5'3''	160.02	18.4719	No	No	No	No	No	Yes	No	No	Graduate and Above	-	8	Sound	Moulvibazar
1085	P1127	M	28	No	4.8	Others	None	42.7	5'2''	157.48	17.2178	No	No	No	Yes (Migraine)	No	No	Yes	No	Graduate and Above	-	15	Sound	Moulvibazar
1086	P1128	M	30	No	4.9	Others	Father	60.3	5'2''	157.48	24.3146	No	No	No	No	No	Yes	No	Yes	Graduate and Above	-	7	Sound	Moulvibazar
1087	P1129	M	31	No	4	Truck	None	54	5'5''	165.1	19.8107	Yes	No	Raw	No	No	Yes	No	Yes	Secondary level	6	10	Sound	Sylhet
1088	P1130	M	40	No	5.5	Truck	None	77.6	5'5''	165.1	28.4687	Yes	No	No	No	No	Yes	No	Yes	Primary level	8	7	Sound	Sylhet
1089	P1132	M	31	No	4.3	Others	Mother	54.8	5'5''	165.1	20.1042	Yes	No	No	No	No	Yes	No	Yes	Secondary level	13	8	Sound	Moulvibazar
1090	P1133	M	32	No	5.4	Others	Father	47.6	5'1''	154.94	19.828	Yes	Yes	Dry	No	No	No	No	No	Primary level	8	8	Sound	Moulvibazar
1091	P1135	M	28	No	4.8	Car	None	79.8	5'6''	167.64	28.3954	No	No	No	No	No	Yes	No	No	Graduate and Above	8	8	Sound	Sylhet
1092	P1137	M	41	No	7	Car	None	62.6	5'2''	157.48	25.242	No	No	No	No	No	Yes	No	No	Secondary level	5	8	Sound	Moulvibazar
1093	P1138	M	34	No	6.1	Others	None	61.6	5'3''	160.02	24.0565	Yes	No	No	No	No	Yes	No	No	Primary level	8	10	Sound	Sylhet
1094	P1139	M	35	No	6.2	Others	None	61.6	5'3''	160.02	24.0565	Yes	No	No	No	No	Yes	No	No	Secondary level	8	8	Sound	Sylhet
1095	P1140	M	35	No	18.6	Others	Siblings	81.2	5'5''	165.1	29.7894	No	Yes	Dry	No	No	Yes	No	No	Secondary level	6	7	Sound	Sylhet
1096	P1141	M	42	No	4.9	Microbus	None	66.7	5'4.5''	163.83	24.8507	No	No	No	No	No	Yes	No	No	Secondary level	8	10	Sound	Moulvibazar
1097	P1142	M	22	No	5.6	Car	None	51.6	5'2''	157.48	20.8065	No	No	No	No	No	Yes	No	No	Secondary level	5	6	Sound	Sylhet
1098	P1143	M	42	No	6.5	Microbus	None	68.95	5'6''	167.64	24.5346	No	Yes	Raw	No	No	Yes	No	No	Secondary level	5	8	Sound	Sylhet
1099	P1144	M	42	No	4.8	Car	None	65.2	5'5.2''	165.608	23.7731	No	Yes	Dry	No	No	Yes	No	No	Primary level	5	8	Sound	Moulvibazar
1100	P1145	M	53	No	7.1	Microbus	None	60.45	5'8''	172.72	20.2633	Yes	No	No	Yes (Gastric)	No	Yes	No	Yes	Illiterate	7	7	Sound	Moulvibazar
1101	P1146	M	52	No	19.5	Others	None	55.15	5'6.5''	168.91	19.3301	Yes	No	No	No	No	Yes	No	No	Secondary level	4	6	Sound	Sylhet
1102	P1147	M	25	No	8.2	Car	Father	67.75	5'8''	172.72	22.7104	No	No	No	No	No	Yes	No	No	Secondary level	7	7	Sound	Sylhet
1103	P1148	M	45	No	7	CNG	None	67.75	5'2''	157.48	27.3186	No	Yes	Mixed	No	No	Yes	No	No	Secondary level	9	7	Sound	Sylhet
1104	P1149	M	45	No	5.2	Others	None	70.75	5'4''	162.56	26.7731	Yes	No	No	No	No	Yes	No	No	Secondary level	7	7	Sound	Sylhet
1105	P1150	M	27	No	6.2	Car	None	59.4	5'5''	165.1	21.7918	No	Yes	Dry	No	No	Yes	No	No	Secondary level	7	7	Sound	Sylhet
1106	P1151	M	29	No	5	Car	Father	62.85	5'7''	170.18	21.7014	No	Yes	Mixed	Yes (Antibiotic)	No	Yes	No	No	Secondary level	7	8	Sound	Sylhet
1107	P1152	M	35	No	5.5	Bike	None	70.35	5'7''	170.18	24.2911	No	No	No	No	No	Yes	No	No	Secondary level	4	8	Sound	Sylhet
1108	P1153	M	32	No	6.8	Others	None	56.95	5'6''	167.64	20.2646	No	No	No	No	No	Yes	No	No	Secondary level	7	8	Sound	Sylhet
1109	P1154	M	26	No	7.7	Car	None	49.9	5'6''	167.64	17.756	No	Yes	Dry	No	No	Yes	No	No	Primary level	8	6	Sound	Sylhet
1110	P1155	M	43	No	5.2	CNG	None	79.35	5'8''	172.72	26.5988	No	Yes	Mixed	No	No	Yes	No	No	Secondary level	7	8	Sound	Sylhet
1111	P1156	M	38	No	8.7	Truck	None	71.2	5'1''	154.94	29.6588	No	Yes	Mixed	No	No	Yes	No	No	Secondary level	6	5	Not sound	Sylhet
1112	P1157	M	40	No	5.3	Microbus	None	52.75	5'3''	160.02	20.6003	No	Yes	Mixed	No	No	Yes	No	No	Secondary level	5	6	Not sound	Sylhet
1113	P1158	M	34	No	5.2	Bus	None	46.95	5'3''	160.02	18.3353	No	Yes	Dry	No	No	Yes	No	No	Secondary level	6	7	Sound	Sylhet
1114	P1159	M	45	No	5.3	Microbus	None	77.5	5'6''	167.64	27.577	No	Yes	Mixed	No	No	Yes	No	No	Secondary level	6	6	Sound	Sylhet
1115	P1160	M	25	No	4.7	Car	None	61.9	5'4''	162.56	23.4241	Yes	No	No	No	No	Yes	No	No	Secondary level	8	8	Sound	Sylhet
1116	P1161	M	36	No	8	Car	None	63.25	5'4''	162.56	23.935	No	No	No	No	No	Yes	No	No	Secondary level	8	7	Sound	Sylhet
1117	P1162	M	23	No	5.4	Others	None	58.95	5'4''	162.56	22.3078	No	No	No	No	No	Yes	No	No	Secondary level	8	7	Sound	Sylhet
1118	P1163	M	33	No	7	Microbus	None	53.9	5'5''	165.1	19.774	No	No	No	Yes (Calcium)	No	Yes	No	No	Secondary level	6	8	Sound	Sylhet
1119	P1164	M	26	No	4.8	CNG	None	49.5	5'2''	157.48	19.9597	No	Yes	Dry	No	No	Yes	No	No	Secondary level	4	7	Sound	Sylhet
1120	P1165	M	34	No	5.2	Microbus	None	36.45	5'2.5''	158.75	14.4634	Yes	No	No	Yes (Calcium)	No	Yes	No	No	Secondary level	5	7	Sound	Sylhet
1121	P1166	M	40	No	6	Truck	None	74.9	5'5''	165.1	27.4782	No	Yes	Mixed	No	No	Yes	No	No	Primary level	4	7	Sound	Sylhet
1122	P1167	M	43	No	8.7	Car	None	64.2	5'2''	157.48	25.8871	No	Yes	Mixed	No	No	Yes	No	No	Secondary level	6	6	Sound	Sylhet
1123	P1168	M	27	No	5.9	Car	None	65	5'4''	162.56	24.5972	No	Yes	Mixed	No	No	Yes	No	No	Secondary level	5	7	Sound	Sylhet
1124	P1169	M	26	No	7.2	Others	None	53.9	4'11''	149.86	24.0003	Yes	No	No	No	No	Yes	No	No	Illiterate	8	7	Sound	Sunamganj
1125	P1170	M	27	No	5.3	Car	None	54.55	5'1''	154.94	22.7231	No	No	No	No	No	Yes	No	No	Primary level	6	8	Sound	Sylhet
1126	P1171	M	45	No	7.5	Car	None	77.85	5'4''	162.56	29.4599	No	No	No	No	No	Yes	No	No	Secondary level	4	6	Sound	Sylhet
1127	P1172	M	38	No	9.2	Car	Siblings	70.3	5'4''	162.56	26.6028	No	No	No	No	No	Yes	No	No	Secondary level	10	7	Not sound	Sylhet
1128	P1173	M	46	No	6.9	Car	None	72.6	5'6''	167.64	25.8334	No	Yes	Dry	No	No	Yes	No	No	Primary level	5	7	Sound	Sylhet
1129	P1174	M	35	No	6	Car	Father	66.5	5'7''	170.18	22.9617	No	Yes	Dry	No	No	Yes	No	No	Secondary level	5	5	Not sound	Sylhet
1130	P1175	M	23	No	4.6	Car	None	52.8	5'6''	167.64	18.7879	Yes	No	No	No	No	Yes	No	No	Secondary level	6	6	Sound	Sylhet
1131	P1176	M	27	No	4.8	CNG	None	62	5'5''	165.1	22.7456	No	No	No	No	No	Yes	No	No	Illiterate	6	7	Sound	Sylhet
1132	P1177	M	26	No	6.5	Others	None	59.15	5'3''	160.02	23.0997	No	Yes	Dry	No	No	Yes	No	No	Secondary level	8	7	Sound	Sylhet
1133	P1178	M	41	No	6.9	CNG	None	51.9	5'2''	157.48	20.9275	No	Yes	Raw	No	No	Yes	No	No	Primary level	6	8	Sound	Sylhet
1134	P1179	M	42	No	5.7	CNG	None	59.15	5'1''	154.94	24.6393	Yes	No	No	No	No	Yes	No	No	Secondary level	7	9	Sound	Sylhet
1135	P1180	M	26	No	4.7	Car	None	65.45	5'6''	167.64	23.2892	No	No	No	No	No	Yes	No	No	Graduate and Above	5	8	Sound	Sylhet
1136	P1181	M	41	No	4.8	Bus	None	50.5	5'2''	157.48	20.3629	Yes	No	No	No	No	Yes	No	No	Illiterate	4	10	Sound	Sylhet
1137	P1182	M	38	No	6.8	Truck	None	74.55	5'9''	175.26	24.2707	No	Yes	Dry	No	No	No	No	Yes	Secondary level	10	9	Sound	Sylhet
1138	P1183	M	33	No	7.1	Truck	None	52.8	5'6''	167.64	18.7879	Yes	Yes	Dry	No	No	No	No	No	Primary level	14	8	Sound	Sylhet
1139	P1184	M	23	No	6.7	Car	None	53.6	5'3''	160.02	20.9323	No	Yes	Dry	No	No	No	No	No	Primary level	6	7	Sound	Sylhet
1140	P1185	M	45	No	7.7	Bus	None	68.6	5'8''	172.72	22.9953	No	Yes	Dry	No	No	No	No	No	Secondary level	6	7	Sound	Sylhet
1141	P1186	M	35	No	6.1	Bus	None	64.85	5'4''	162.56	24.5405	No	Yes	Mixed	No	No	No	No	No	Secondary level	7	6	Sound	Sylhet
1142	P1188	M	46	No	7	Car	None	81.3	5'5''	165.1	29.8261	No	No	No	No	No	Yes	No	No	Secondary level	5	7	Sound	Sylhet
1143	P1189	M	23	No	6.5	Others	None	71.75	5'2''	157.48	28.9315	No	No	No	No	No	Yes	No	No	Primary level	8	8	Sound	Sylhet
1144	P1190	M	27	No	6.5	Car	None	48.85	5'5''	165.1	17.9213	Yes	Yes	Dry	No	No	Yes	No	Yes	Primary level	8	7	Sound	Sylhet
1145	P1191	M	29	No	7.2	Microbus	None	75	5'10''	177.8	23.7245	No	Yes	Dry	No	No	Yes	No	No	Secondary level	8	7	Sound	Sylhet
1146	P1192	M	53	No	9	Car	None	57.6	5'4.8''	164.592	21.262	Yes	Yes	Dry	No	No	Yes	No	No	Secondary level	4	8	Sound	Sylhet
1147	P1193	M	32	No	8.2	CNG	None	57.1	5'2''	157.48	23.0242	No	Yes	Mixed	No	No	Yes	No	No	Primary level	9	7	Sound	Sunamganj
1148	P1194	M	35	No	5.3	Others	None	71.9	5'4''	162.56	27.2083	No	No	No	No	No	Yes	No	No	Secondary level	3	5	Sound	Sylhet
1149	P1195	M	28	No	5.8	Others	None	55.85	5'5''	165.1	20.4894	No	No	No	No	No	Yes	Yes	No	Primary level	5	8	Sound	Sylhet
1150	P1196	M	30	No	8.5	Microbus	None	83	5'5''	165.1	30.4498	No	Yes	Dry	No	No	No	No	No	Graduate and Above	8	7	Sound	Sylhet
1151	P1197	M	30	No	5.4	Microbus	None	67.85	5'4''	162.56	25.6757	No	Yes	Raw	No	No	Yes	No	No	Primary level	7	5	Sound	Sylhet
1152	P1199	M	38	No	5.4	Car	None	63.8	5'3''	160.02	24.9156	Yes	Yes	Mixed	No	No	Yes	No	No	Primary level	7	8	Not sound	Sylhet
1153	P1200	M	25	No	5.6	Car	None	47.6	5'1''	154.94	19.828	No	Yes	Dry	No	No	No	No	No	Secondary level	10	8	Sound	Sylhet
1154	P1201	M	22	No	5.3	Car	None	60.85	5'6''	167.64	21.6524	No	No	No	No	No	No	No	No	Secondary level	10	8	Sound	Sylhet
1155	P1202	M	27	No	5.9	Car	None	64.3	5'8''	172.72	21.5539	No	No	No	No	No	Yes	No	No	Secondary level	10	8	Sound	Sylhet
1156	P1204	M	25	No	5.5	Car	None	61.55	5'4''	162.56	23.2917	No	No	No	No	No	No	No	No	Secondary level	8	9	Sound	Sylhet
1157	P1205	M	22	No	4.7	Car	None	42.6	5'3''	160.02	16.6365	No	No	No	No	No	Yes	No	No	Secondary level	8	10	Sound	Sylhet
1158	P1206	M	24	No	5.3	Car	Parent/Sibling	63.05	6'0''	182.88	18.8518	No	No	No	No	No	Yes	No	No	Higher secondary	8	9	Sound	Sunamganj
1159	P1207	M	22	No	6	CNG	None	62.55	5'7''	170.18	21.5978	No	No	No	No	No	Yes	No	No	Secondary level	8	10	Sound	Moulvibazar
1160	P1208	M	45	No	9.3	Truck	Mother	64.8	5'6''	167.64	23.0579	No	No	No	No	No	Yes	No	No	Primary level	8	8	Sound	Others
1161	P1209	M	28	No	7.3	Car	None	72.6	5'6.5''	168.91	25.4464	No	No	No	No	No	Yes	No	No	Higher secondary	5	8	Sound	Others
1162	P1210	M	25	No	8.1	Bike	Parents	74.45	5'9''	175.26	24.2381	No	No	No	No	No	No	No	No	Secondary level	5	8	Sound	Others
1163	P1211	M	34	No	6.4	Others	None	75.85	5'4''	162.56	28.7031	No	No	No	No	No	No	No	No	Secondary level	8	8	Sound	Others
1164	P1212	M	32	No	7	Others	None	60.5	5'5''	165.1	22.1953	No	No	No	No	No	No	No	No	Secondary level	12	8	Sound	Others
1165	P1213	M	29	No	4.9	Car	None	59.6	5'4.5''	163.83	22.2054	Yes	Yes	Mixed	No	No	No	No	No	Primary level	7	7	Sound	Moulvibazar
1166	P1215	M	25	No	5	Car	Mother	47.25	5'4.5''	163.83	17.6041	No	No	No	No	No	No	No	Yes	Graduate and Above	4	9	Sound	Moulvibazar
1167	P1216	M	24	No	5.2	Car	None	60.45	5'3.5''	161.29	23.2371	No	No	No	No	No	Yes	No	Yes	Graduate and Above	4	7	Sound	Sunamganj
1168	P1217	M	23	No	4.6	Car	None	65	5'5.5''	166.37	23.4835	No	No	No	No	No	Yes	No	No	Secondary level	4	7	Sound	Moulvibazar
1169	P1218	M	24	No	5.2	Car	None	52.45	5'5.5''	166.37	18.9494	No	No	No	No	No	Yes	No	No	Graduate and Above	4	7	Sound	Sylhet
1170	P1219	M	25	No	5.8	Car	None	48.2	5'5''	165.1	17.6829	No	No	No	No	No	Yes	No	No	Graduate and Above	3	7	Sound	Sylhet
1171	P1220	M	31	No	5.9	Bike	Mother	62.6	5'6.8''	169.672	21.7447	No	No	No	No	No	No	No	No	Graduate and Above	2	7	Sound	Sylhet
1172	P1221	M	32	No	6.5	Car	Mother	61.3	5'3''	160.02	23.9393	No	No	No	No	No	No	No	No	Secondary level	1	7	Sound	Sylhet
1173	P1222	M	33	No	6.2	Bike	Mother	67	5'3''	160.02	26.1653	No	No	No	No	No	Yes	Yes	No	Graduate and Above	1.5	6	Sound	Sylhet
1174	P1223	M	33	No	8	Bike	Parents	73.75	5'7''	170.18	25.4651	No	Yes	Raw	Yes (Digestion)	No	No	Yes	Yes	Graduate and Above	3	8	Not sound	Sylhet
1175	P1224	M	30	No	6.2	Microbus	None	56.8	5'7''	170.18	19.6124	Yes	No	No	No	No	No	Yes	Yes	Primary level	10	7	Not sound	Sylhet
1176	P1225	M	55	No	9.7	Microbus	None	68.15	5'3''	160.02	26.6144	No	Yes	Mixed	No	No	No	No	Yes	Secondary level	12	8	Sound	Sylhet
1177	P1226	M	22	No	4.3	CNG	Father	68.15	5'5''	165.1	25.0018	No	No	No	Yes (Cough)	No	No	Yes	No	Secondary level	12	7	Not sound	Habiganj
1178	P1227	M	22	No	5.9	Truck	None	55.85	5'7''	170.18	19.2844	No	Yes	Dry	Yes (Allergy)	No	No	Yes	No	Secondary level	12	8	Sound	Moulvibazar
1179	P1228	M	26	No	5	Microbus	None	48.15	5'3''	160.02	18.8039	No	No	No	No	No	No	Yes	No	Secondary level	7	8	Sound	Sylhet
1180	P1229	M	40	No	4.4	CNG	None	75.75	5'3''	160.02	29.5824	No	Yes	Dry	No	No	Yes	No	No	Primary level	9	8	Sound	Moulvibazar
1181	P1230	M	26	No	5.1	Truck	None	58.1	5'7''	170.18	20.0613	No	No	No	No	No	Yes	No	No	Primary level	10	9	Sound	Moulvibazar
1182	P1231	M	47	No	4.8	CNG	None	60.6	5'3''	160.02	23.666	No	Yes	Mixed	No	No	Yes	No	No	Primary level	10	7	Sound	Moulvibazar
1183	P1232	M	40	No	7.7	Car	Mother	64.95	5'7''	170.18	22.4265	No	Yes	Mixed	Yes	No	Yes	No	No	Primary level	2.5	6	Sound	Moulvibazar
1184	P1233	M	33	No	6.2	CNG	None	76	5'9''	175.26	24.7428	No	Yes	Raw	No	No	Yes	No	No	Secondary level	3	9	Sound	Moulvibazar
1185	P1234	M	27	No	4.5	Others	None	82	5'6''	167.64	29.1782	No	Yes	Raw	No	No	No	No	Yes	Secondary level	5	10	Sound	Moulvibazar
1186	P1235	M	48	No	5.2	CNG	None	55.6	5'5''	165.1	20.3977	Yes	Yes	Mixed	No	No	No	No	No	Secondary level	3	8	Sound	Moulvibazar
1187	P1236	M	29	No	4.1	Others	None	59	5'5''	165.1	21.645	No	Yes	Mixed	Yes (Allergy)	No	No	Yes	No	Secondary level	4	7	Not sound	Moulvibazar
1188	P1237	M	39	No	5.4	Others	None	52.45	5'7''	170.18	18.1104	No	Yes	Mixed	No	No	Yes	No	Yes	Primary level	6	8	Sound	Moulvibazar
1189	P1238	M	39	No	5.4	Others	None	57.8	5'4''	162.56	21.8726	Yes	Yes	Mixed	Yes (Gastric)	No	No	No	Yes	Secondary level	5	7	Not sound	Sylhet
1190	P1239	M	28	No	5.7	Car	None	48.9	5'5''	165.1	17.9397	No	Yes	Mixed	No	No	Yes	No	No	Higher secondary	1.5	8	Sound	Moulvibazar
1191	P1240	M	41	No	6.3	Truck	None	56.75	5'6''	167.64	20.1935	No	No	No	No	No	Yes	No	No	Primary level	5	8	Sound	Sylhet
1192	P1241	M	26	No	5.9	Truck	None	70.95	5'5''	165.1	26.029	No	No	No	No	No	Yes	Yes	Yes	Secondary level	6	6	Sound	Sylhet
1193	P1242	M	32	No	4.9	CNG	None	60.52	5'2''	157.48	24.4033	Yes	No	No	No	No	Yes	No	No	Secondary level	8	8	Sound	Sylhet
1194	P1244	M	30	No	6.4	CNG	None	51.45	5'7''	170.18	17.7651	No	No	No	No	No	No	No	No	Secondary level	7	7	Sound	Sylhet
1195	P1245	M	37	No	5.4	CNG	None	79.6	5'6''	167.64	28.3242	Yes	Yes	Mixed	No	No	No	No	No	Secondary level	8	8	Sound	Sylhet
1196	P1246	M	38	No	7.2	Others	None	77.6	5'6''	167.64	27.6125	Yes	No	No	No	No	No	No	No	Secondary level	8	6	Sound	Sylhet
1197	P1247	M	21	No	4.5	Others	None	66.64	5'5''	165.1	24.4479	No	No	No	No	No	Yes	No	No	Secondary level	7	8	Sound	Moulvibazar
1198	P1248	M	20	No	4.6	CNG	None	63.8	5'9.8''	177.292	20.2975	No	No	No	No	No	Yes	No	No	Secondary level	7	6	Sound	Moulvibazar
1199	P1250	M	47	No	5	CNG	None	58.4	5'6.8''	169.672	20.2858	Yes	Yes	Raw	No	No	Yes	No	No	Primary level	6	8	Sound	Sunamganj
1200	P1251	M	21	No	4.4	Microbus	None	45.2	5'7''	170.18	15.6071	Yes	No	No	No	No	Yes	No	No	Primary level	5	8	Sound	Sylhet
1201	P1252	M	36	No	5.3	Car	None	71	5'6''	167.64	25.2641	No	Yes	Raw	No	No	Yes	No	No	Secondary level	6	6	Sound	Sylhet
1202	P1253	M	33	No	5	Car	None	80.5	5'6.2''	168.148	28.4716	No	No	No	No	No	Yes	No	No	Secondary level	4	6	Sound	Moulvibazar
1203	P1254	M	39	No	5.2	CNG	None	91.2	5'9''	175.26	29.6913	Yes	Yes	Dry	No	No	Yes	No	No	Secondary level	8	8	Sound	Moulvibazar
1204	P1255	M	22	No	4.8	Car	None	66.85	5'9''	175.26	21.7639	Yes	Yes	Dry	No	No	Yes	No	No	Secondary level	4	7	Sound	Moulvibazar
1205	P1256	M	24	No	4.9	CNG	None	66.85	5'8''	172.72	22.4087	No	Yes	Dry	No	No	Yes	No	No	Secondary level	8	8	Sound	Sylhet
1206	P1257	M	23	No	5.2	Truck	None	54.55	5'6''	167.64	19.4106	No	Yes	Dry	No	No	Yes	No	No	Primary level	8	8	Sound	Sylhet
1207	P1258	M	32	No	6.2	CNG	None	62	5'5''	165.1	22.7456	No	Yes	Dry	No	No	Yes	No	No	Secondary level	6	7	Sound	Sylhet
1208	P1259	M	22	No	5.3	Car	Mother	55.25	5'8''	172.72	18.5203	Yes	Yes	Dry	Yes (Gastric)	No	Yes	No	No	Secondary level	7	8	Sound	Sylhet
1209	P1260	M	22	No	4.4	Microbus	None	66	5'4''	162.56	24.9756	No	Yes	Dry	No	No	Yes	No	No	Secondary level	7	8	Sound	Sylhet
1210	P1261	M	34	No	4.6	Car	None	60.65	5'1.9''	157.226	24.5348	No	Yes	Dry	No	No	Yes	No	No	Secondary level	7	8	Sound	Sylhet
1211	P1262	M	30	No	4.3	Car	None	66.9	5'8''	172.72	22.4254	No	No	No	No	No	Yes	No	No	Higher secondary	5	8	Sound	Moulvibazar
1212	P1263	M	21	No	5	Truck	None	62.45	5'5''	165.1	22.9107	No	Yes	Dry	No	No	Yes	No	No	Secondary level	8	8	Sound	Sylhet
1213	P1264	M	26	No	7.1	Truck	Parents	62	5'2.9''	159.766	24.2897	No	Yes	Raw	No	No	Yes	No	No	Graduate and Above	8	8	Sound	Sylhet
1214	P1265	M	28	No	6.7	Others	None	59.9	5'5''	165.1	21.9752	No	Yes	Mixed	Yes	No	Yes	No	No	Higher secondary	7	6	Sound	Sylhet
1215	P1266	M	33	No	5	Microbus	None	52.4	5'5.6''	166.624	18.8737	No	Yes	Dry	No	No	Yes	No	No	Secondary level	8	8	Sound	Sylhet
1216	P1267	M	32	No	10.2	Truck	None	55.7	5'7''	170.18	19.2326	Yes	Yes	Dry	Yes (Syrup)	No	No	No	Yes	Primary level	8	12	Sound	Sylhet
1217	P1268	M	39	No	4.8	Car	None	74.65	5'5''	165.1	27.3864	Yes	Yes	Mixed	No	No	Yes	No	Yes	Secondary level	3	6	Sound	Sylhet
1218	P1269	M	25	No	4.9	Car	None	60.95	5'8''	172.72	20.4309	Yes	Yes	Dry	Yes (Gastric)	No	No	No	No	Primary level	8	9	Sound	Moulvibazar
1219	P1270	M	25	No	5.3	CNG	None	52	5'3''	160.02	20.3074	No	Yes	Dry	No	No	Yes	No	No	Secondary level	8	9	Sound	Moulvibazar
1220	P1271	M	39	No	4.7	Car	Mother	83.9	5'9''	175.26	27.3147	No	Yes	Mixed	No	No	Yes	No	No	Primary level	4	8	Sound	Moulvibazar
1221	P1272	M	38	No	4.4	Car	None	76.85	5'6.2''	168.148	27.1807	No	No	No	No	No	Yes	No	No	Secondary level	4	8	Sound	Moulvibazar
1222	P1273	M	37	No	5.4	Microbus	None	74.05	5'2''	157.48	29.8589	No	No	No	No	No	Yes	Yes	No	Secondary level	4	6	Sound	Sunamganj
1223	P1274	M	39	No	6.6	Microbus	Father	86.85	5'4''	162.56	32.8657	No	Yes	Dry	Yes (Choleserol, Gas)	No	Yes	No	No	Graduate and Above	4	7	Sound	Sylhet
1224	P1275	M	32	No	7.5	CNG	None	55.7	5'7''	170.18	19.2326	Yes	No	No	No	No	Yes	No	No	Primary level	5	7	Sound	Sylhet
1225	P1276	M	29	No	6.6	Others	Father	59.7	5'7''	170.18	20.6138	Yes	Yes	Mixed	Yes (Gastric)	No	Yes	No	No	Secondary level	6	8	Sound	Sylhet
1226	P1277	M	35	No	9.2	Cng	None	51.6	5'3''	160.02	20.1512	No	Yes	Raw	No	No	No	No	No	Illiterate	10	7	Sound	Sylhet
1227	P1278	M	30	No	7.3	Car	None	69.8	5'6''	167.64	24.8371	No	Yes	Dry	No	No	Yes	No	No	Secondary level	2	8	Sound	Sylhet
1228	P1279	M	41	No	4.4	Others	None	64.85	5'9''	175.26	21.1127	No	Yes	Dry	No	No	Yes	No	No	Secondary level	8	8	Sound	Sunamganj
1229	P1280	M	24	No	5.9	Microbus	None	58.95	5'7''	170.18	20.3548	No	Yes	Raw	No	No	Yes	No	No	Secondary level	4	9	Sound	Moulvibazar
1230	P1281	M	36	No	5	Microbus	None	57.9	5'5''	165.1	21.2415	No	Yes	Raw	No	No	No	No	No	Secondary level	12	8	Sound	Sunamganj
1231	P1282	M	25	No	5.7	Microbus	None	51.95	5'2.5''	158.75	20.6138	Yes	No	No	No	No	Yes	No	No	Primary level	7	9	Sound	Sylhet
1232	P1283	M	27	No	5.6	Microbus	None	52.9	5'4''	162.56	20.0184	No	Yes	Dry	No	No	No	No	No	Secondary level	10	9	Sound	Moulvibazar
1233	P1284	M	40	No	5.3	Microbus	None	63.75	5'7''	170.18	22.0122	Yes	Yes	Dry	No	No	Yes	No	No	Secondary level	8	9	Sound	Sylhet
1234	P1285	M	38	No	5.2	Bike	None	43	5'1''	154.94	17.9119	No	Yes	Mixed	Yes (Allergy)	No	No	No	No	Secondary level	2	7	Sound	Sylhet
1235	P1286	M	24	No	5.2	Truck	None	57.75	5'3''	160.02	22.553	Yes	No	No	No	No	Yes	No	No	Secondary level	2	12	Sound	Sylhet
1236	P1288	M	23	No	5.6	Car	None	52.15	5'7''	170.18	18.0068	No	Yes	Mixed	No	No	Yes	No	No	Secondary level	2	10	Sound	Sylhet
1237	P1289	M	26	No	5.8	Microbus	None	65.9	5'6''	167.64	23.4493	No	Yes	Dry	No	No	No	No	No	Primary level	2	7	Sound	Sylhet
1238	P1290	M	41	No	5.8	Car	None	65.4	5'5''	165.1	23.9929	No	No	No	No	No	Yes	No	No	Secondary level	2	9	Sound	Sylhet
1239	P1291	M	42	No	9.5	CNG	None	71.3	5'4''	162.56	26.9813	No	No	No	Yes (Hypertension)	Yes (Hypertension)	No	No	No	Primary level	12	11	Sound	Sylhet
1240	P1292	M	31	No	7.7	Others	None	57.1	5'6''	167.64	20.318	No	No	No	No	No	Yes	No	No	Secondary level	6	10	Sound	Sylhet
1241	P1294	M	27	No	5.4	Others	Mother	64.75	5'5''	165.1	23.7545	Yes	Yes	Dry	No	No	No	No	No	Primary level	6	9	Sound	Sylhet
1242	P1295	M	28	No	6.7	Others	None	60.9	5'3.2''	160.528	23.6328	Yes	Yes	Dry	No	No	No	No	No	Secondary level	4	7	Not sound	Others
1243	P1296	M	24	No	5.2	CNG	None	47.05	5'5''	165.1	17.261	Yes	Yes	Dry	Yes (Allatrol)	No	No	No	Yes	Primary level	4	10	Sound	Sylhet
1244	P1297	M	40	No	7.3	Truck	None	62.45	5'5''	165.1	22.9107	Yes	Yes	Dry	Yes (Allergy)	No	No	No	No	Primary level	6	8	Sound	Others
1245	P1299	M	34	No	5.5	CNG	Mother	61.45	5'3''	160.02	23.9979	Yes	Yes	Dry	No	No	Yes	No	No	Primary level	6	10	Sound	Sylhet
1246	P1300	M	21	No	4.9	CNG	Father	47.6	5'5''	165.1	17.4628	No	No	No	No	No	Yes	No	No	Secondary level	7	8	Sound	Sylhet
1247	P1301	M	42	No	5.4	CNG	None	66	5'3''	160.02	25.7748	No	No	No	No	No	Yes	No	No	Primary level	7	7	Sound	Sylhet
1248	P1302	M	43	No	4.4	CNG	None	87	5'11''	180.34	26.7507	No	No	Raw	No	No	Yes	No	No	Illiterate	-	7	Sound	Sylhet
1249	P1303	M	35	No	5.9	Car	None	76.35	5'6''	167.64	27.1678	Yes	Yes	Raw	No	No	Yes	No	No	Secondary level	7	6	Sound	Sylhet
1250	P1304	M	32	No	5.5	CNG	None	46.6	5'0''	152.4	20.0639	No	Yes	Dry	No	No	Yes	No	No	Secondary level	8	8	Sound	Sylhet
1251	P1305	M	32	No	6	Microbus	Mother	81.2	5'7''	170.18	28.0375	Yes	Yes	Dry	No	No	Yes	No	No	Secondary level	7	8	Sound	Sylhet
1252	P1308	M	42	No	5	Car	None	66.1	5'4''	162.56	25.0135	No	No	No	No	No	Yes	No	No	Primary level	6	6	Sound	Sylhet
1253	P1309	M	26	No	3.6	Car	None	74.5	5'5''	165.1	27.3314	Yes	Yes	Raw	No	No	Yes	No	No	Primary level	6	8	Sound	Sylhet
1254	P1310	M	39	No	14.2	Car	None	60.4	5'3''	160.02	23.5879	Yes	Yes	Dry	No	No	Yes	No	No	Secondary level	6	8	Sound	Sylhet
1255	P1311	M	36	No	5.4	CNG	None	61.55	5'7''	170.18	21.2525	No	Yes	No	No	No	Yes	No	No	Secondary level	8	8	Sound	Sunamganj
1256	P1312	M	68	No	5.2	Truck	None	62.8	5'4''	162.56	23.7647	No	Yes	Raw	No	No	Yes	No	No	Secondary level	8	3	Not sound	Moulvibazar
1257	P1313	M	54	No	5.1	Others	None	82.3	5'4''	162.56	31.1439	No	No	No	No	No	Yes	No	No	Secondary level	6	7	Sound	Habiganj
1258	P1314	M	38	No	5.1	Bus	None	50.4	5'7.5''	171.45	17.1457	No	Yes	Raw	No	No	Yes	No	No	Secondary level	7	8	Sound	Habiganj
1259	P1316	M	24	No	5.9	CNG	None	53.2	5'6''	167.64	18.9302	No	Yes	Dry	No	No	Yes	No	No	Higher secondary	8	10	Sound	Sylhet
1260	P1317	M	41	No	6.4	Car	None	83.1	5'2''	157.48	33.5081	Yes	No	No	No	No	Yes	No	No	Secondary level	6	7	Sound	Sylhet
1261	P1318	M	32	No	5.3	Car	None	77.75	5'8''	172.72	26.0624	No	Yes	Raw	No	No	Yes	No	No	Secondary level	5	7	Sound	Sylhet
1262	P1319	M	31	No	6.1	CNG	Mother	65.65	5'5''	165.1	24.0847	Yes	No	No	No	No	Yes	No	No	Secondary level	6	8	Sound	Sylhet
1263	P1320	M	36	No	5.9	CNG	None	57.5	5'6''	167.64	20.4603	No	Yes	Raw	No	No	Yes	No	No	Primary level	8	8	Sound	Sylhet
1264	P1321	M	34	No	5.4	Microbus	None	64.1	5'3''	160.02	25.0328	Yes	No	No	No	No	Yes	No	No	Secondary level	5	8	Sound	Sylhet
1265	P1322	M	41	No	5.8	Car	None	61.75	5'7.5''	171.45	21.0069	Yes	Yes	Raw	No	No	Yes	No	Yes	Secondary level	8	7	Sound	Sylhet
1266	P1323	M	34	No	7	Microbus	None	73	5'6.5''	168.91	25.5866	No	No	No	No	No	No	No	No	Secondary level	6	9	Sound	Sylhet
1267	P1324	M	33	No	5.5	Car	Mother	66.4	5'5''	165.1	24.3598	No	No	No	No	No	Yes	No	No	Graduate and Above	6	7	Sound	Sylhet
1268	P1325	M	25	No	5.8	Microbus	None	47.7	5'4''	162.56	18.0506	Yes	No	No	No	No	No	No	No	Secondary level	7	10	Sound	Sylhet
1269	P1326	M	22	No	5.2	CNG	None	56.35	5'6''	167.64	20.0511	No	No	No	No	No	Yes	No	No	Secondary level	8	8	Sound	Sylhet
1270	P1327	M	23	No	4.9	Microbus	None	43.9	5'5''	165.1	16.1054	No	Yes	Mixed	No	No	No	No	No	Secondary level	8	11	Sound	Sylhet
1271	P1328	M	29	No	5.2	Microbus	None	84.3	5'8''	172.72	28.2581	No	No	No	No	No	Yes	No	No	Secondary level	8	8	Sound	Sylhet
1272	P1329	M	35	No	5.2	Truck	None	63.1	5'6''	167.64	22.453	No	No	No	No	No	Yes	No	No	Secondary level	7	5	Sound	Sylhet
1273	P1330	M	42	No	5.6	Others	None	54.5	5'5.5''	166.37	19.69	Yes	Yes	Raw	No	No	Yes	No	No	Primary level	5	6	Sound	Sylhet
1274	P1331	M	28	No	4.3	Microbus	None	44.05	4'11.5''	151.13	19.2861	No	No	No	No	No	Yes	No	No	Higher secondary	6	7	Sound	Sylhet
1275	P1332	M	28	No	6.9	Car	None	67.5	5'8''	172.72	22.6266	No	Yes	Dry	No	No	Yes	No	No	Graduate and Above	5	5	Sound	Moulvibazar
1276	P1333	M	46	No	5.5	Truck	Mother	80.65	5'9''	175.26	26.2566	Yes	Yes	Raw	No	No	Yes	No	No	Secondary level	8	7	Sound	Sylhet
1277	P1334	M	41	No	4.9	Car	None	56.5	5'5''	165.1	20.7279	Yes	Yes	Dry	No	No	Yes	No	No	Secondary level	5	4	Sound	Sylhet
1278	P1335	M	30	No	6.3	Others	Mother	47.25	5'8''	172.72	15.8386	No	Yes	Raw	No	No	Yes	No	No	Secondary level	5	4	Sound	Moulvibazar
1279	P1336	M	38	No	4.6	CNG	None	66.3	5'3.5''	161.29	25.4858	Yes	Yes	Mixed	No	No	Yes	No	No	Secondary level	8	7	Sound	Sylhet
1280	P1337	M	42	No	5.4	CNG	Parent/Sibling	71.85	5'6''	167.64	25.5665	Yes	Yes	Raw	Yes	Yes (Hypercholesterilemia)	No	Yes	Yes	Secondary level	8	5	Not sound	Sunamganj
1281	P1338	M	24	No	4.4	Others	None	45.5	5'4''	162.56	17.2181	Yes	No	Dry	No	No	Yes	No	Yes	Primary level	12	5	Not sound	Sylhet
1282	P1339	M	26	No	7.3	Others	None	51.8	5'7''	170.18	17.886	No	Yes	Raw	No	No	Yes	Yes	Yes	Secondary level	7	10	Sound	Moulvibazar
1283	P1340	M	27	No	5.5	Car	None	54.7	5'1''	154.94	22.7856	No	No	No	No	No	Yes	No	No	Primary level	4	12	Sound	Sylhet
1284	P1341	M	45	No	7	Microbus	None	62.25	5'4''	162.56	23.5566	Yes	No	Dry	No	No	Yes	No	Yes	Secondary level	5	8	Sound	Sylhet
1285	P1342	M	39	No	8.5	CNG	None	68.65	5'5''	165.1	25.1853	No	No	No	No	No	Yes	No	No	Primary level	10	9	Sound	Sylhet
1286	P1343	M	26	No	5.8	Microbus	None	50.5	5'6''	167.64	17.9695	Yes	No	Dry	No	No	Yes	No	No	Primary level	6	12	Sound	Sylhet
1287	P1344	M	38	No	7.6	Others	None	50.15	5'1.8''	156.972	20.3529	Yes	Yes	Dry	No	No	Yes	No	No	Primary level	8	12	Sound	Sylhet
1288	P1345	M	23	No	7.2	Microbus	None	59.8	5'7''	170.18	20.6483	No	Yes	Dry	No	No	Yes	No	No	Higher secondary	3	9	Sound	Sylhet
1289	P1346	M	28	No	6.3	CNG	None	49.9	5'6.5''	168.91	17.49	Yes	No	No	No	No	Yes	No	No	Primary level	4	8	Sound	Sylhet
1290	P1347	M	30	No	5.7	Others	None	70.8	5'6''	167.64	25.1929	Yes	Yes	Raw	No	No	No	No	Yes	Primary level	8	8	Sound	Sylhet
1291	P1348	M	28	No	5.8	Car	None	89.7	5'10''	177.8	28.3745	Yes	No	No	No	No	Yes	No	No	Secondary level	6	10	Sound	Moulvibazar
1292	P1349	M	29	No	7	Truck	None	54.1	5'1''	154.94	22.5357	Yes	No	No	No	No	Yes	No	No	Secondary level	12	5	Not sound	Sylhet
1293	P1351	M	26	No	6	Microbus	None	67.9	5'4''	162.56	25.6946	No	No	No	No	No	Yes	No	No	Secondary level	7	8	Sound	Sylhet
1294	P1352	M	53	No	7.8	Car	None	72.8	5'9''	175.26	23.701	No	Yes	Dry	Yes (Bisocor)	Yes (Hypertension)	Yes	No	No	Secondary level	2	5	Sound	Sylhet
1295	P1353	M	23	No	5.2	CNG	Parent/Sibling	74.6	5'6''	167.64	26.545	Yes	Yes	Dry	No	No	No	No	Yes	Primary level	9	10	Sound	Sylhet
1296	P1354	M	32	No	5.8	CNG	None	45.7	5'5''	165.1	16.7657	No	Yes	Mixed	No	No	No	Yes	No	Secondary level	5	10	Sound	Sunamganj
1297	P1355	M	21	No	5.8	Car	None	77	5'11''	180.34	23.6759	No	No	No	No	No	Yes	No	No	Higher secondary	6	7	Sound	Sylhet
1298	P1356	M	25	No	4.9	Car	None	50.7	5'6''	167.64	18.0407	No	Yes	Dry	No	No	Yes	No	Yes	Primary level	6	10	Sound	Sylhet
1299	P1357	M	22	No	7.9	Car	None	77.6	5'6''	167.64	27.6125	Yes	Yes	Dry	No	No	Yes	No	No	Primary level	4	5	Sound	Sunamganj
1300	P1358	M	27	No	7.3	Others	Mother	51	5'4.5''	163.83	19.0013	Yes	No	No	No	No	Yes	No	No	Secondary level	8	9	Sound	Sylhet
1301	P1359	M	26	No	4.5	Microbus	None	44.3	5'5''	165.1	16.2521	No	No	No	No	No	No	Yes	No	Secondary level	4	7	Sound	Sylhet
1302	P1360	M	38	No	10.3	Microbus	None	84.5	5'8''	172.72	28.3251	Yes	No	Raw	Yes (Ribotyl)	Yes (Hypertension)	Yes	No	No	Secondary level	7	8	Not sound	Sylhet
1303	P1361	M	32	No	6.4	Microbus	Mother	81.9	5'5''	165.1	30.0462	No	No	No	No	No	Yes	No	Yes	Secondary level	3	9	Sound	Sylhet
1304	P1362	M	41	No	7.7	Others	None	89.5	5'5''	165.1	32.8344	No	No	Dry	No	No	Yes	No	No	Secondary level	8	7	Sound	Sylhet
1305	P1363	M	34	No	6.7	CNG	None	60.15	5'5''	165.1	22.0669	No	No	Dry	No	No	Yes	No	No	Primary level	10	12	Sound	Sylhet
1306	P1364	M	26	No	6.1	CNG	None	50.9	5'3''	160.02	19.8778	Yes	No	No	No	No	No	No	No	Primary level	8	10	Sound	Sunamganj
1307	P1365	M	25	No	5.7	Microbus	None	57.4	5'9''	175.26	18.6873	Yes	Yes	Mixed	No	No	No	No	Yes	Secondary level	5	10	Sound	Sylhet
1308	P1366	M	39	No	5.3	Car	Mother	88.8	6'0''	182.88	26.551	Yes	No	No	Yes (Olmigest 10)	Yes (Hypertension)	No	No	No	Higher secondary	5	8	Sound	Sylhet
1309	P1367	M	48	No	5.7	Truck	None	71.9	5'4''	162.56	27.2083	Yes	No	No	No	No	Yes	No	No	Higher secondary	12	7	Sound	Sylhet
1310	P1368	M	45	No	7.8	CNG	None	75.1	5'6''	167.64	26.723	No	Yes	Dry	No	No	Yes	No	Yes	Secondary level	12	12	Sound	Sylhet
1311	P1369	M	44	No	5.3	CNG	None	58.15	5'3''	160.02	22.7092	No	Yes	Dry	No	No	No	No	No	Secondary level	8	7	Sound	Sylhet
1312	P1370	M	38	No	5.7	CNG	Mother	69	5'4''	162.56	26.1109	No	No	No	No	No	Yes	No	Yes	Primary level	10	9	Sound	Sylhet
1313	P1371	M	23	No	4.5	Car	Parent/Sibling	69.8	5'9''	175.26	22.7243	No	Yes	Raw	No	No	Yes	No	No	Secondary level	5	10	Sound	Sylhet
1314	P1372	M	22	No	5	Car	None	53.5	5'4''	162.56	20.2454	No	Yes	Mixed	No	No	No	No	No	Secondary level	4	7	Sound	Sylhet
1315	P1373	M	22	No	4.6	CNG	None	43.95	5'1.5''	156.21	18.0111	No	Yes	Dry	No	No	Yes	No	No	Primary level	11	7	Sound	Sylhet
1316	P1374	M	40	No	5.7	CNG	None	45	5'1''	154.94	18.745	Yes	No	No	No	No	Yes	No	No	Secondary level	12	7	Sound	Sylhet
1317	P1375	M	39	No	5	Others	None	77	5'7''	170.18	26.5873	No	No	Mixed	No	No	Yes	No	No	Primary level	6	11	Sound	Sylhet
1318	P1376	M	49	No	5.3	CNG	None	63	5'4''	162.56	23.8404	Yes	No	No	Yes (Monocord)	Yes (Heart condition)	Yes	No	No	Secondary level	6	7	Sound	Sylhet
1319	P1377	M	27	No	14.8	Others	None	75	5'7''	170.18	25.8967	No	No	Dry	No	No	Yes	No	No	Primary level	5	11	Sound	Sylhet
1320	P1378	M	22	No	6	Others	Father	79.25	5'7''	170.18	27.3642	No	No	No	No	No	Yes	No	Yes	Secondary level	10	8	Sound	Sylhet
1321	P1379	M	40	No	5.6	CNG	None	59	5'5''	165.1	21.645	Yes	No	No	No	No	No	No	No	Illiterate	6	11	Sound	Moulvibazar
1322	P1380	M	24	No	5.7	Car	None	59	5'6''	167.64	20.9941	Yes	Yes	Mixed	No	No	Yes	No	No	Secondary level	4	9	Sound	Sylhet
1323	P1381	M	26	No	6	Bus	None	65	5'4''	162.56	24.5972	No	Yes	Mixed	No	No	Yes	No	No	Secondary level	12	8	Sound	Sylhet
1324	P1382	M	28	No	5.1	Car	None	46.7	5'4''	162.56	17.6722	No	Yes	Mixed	No	No	No	No	No	Secondary level	7	8	Sound	Moulvibazar
1325	P1383	M	45	No	7.3	CNG	None	64	5'1''	154.94	26.6596	Yes	Yes	Dry	No	No	Yes	No	No	Illiterate	10	8	Sound	Sylhet
1326	P1384	M	27	No	15.1	CNG	None	48.55	5'7''	170.18	16.7638	No	No	No	No	No	Yes	No	No	Secondary level	-	9	Sound	Sylhet
1327	P1385	M	37	No	4.6	Others	Mother	80.3	5'9''	175.26	26.1427	Yes	No	No	Yes (Calcium)	No	Yes	No	No	Secondary level	3	8	Sound	Moulvibazar
1328	P1386	M	28	No	4.4	Microbus	None	81.75	5'4''	162.56	30.9357	No	Yes	Raw	No	No	Yes	No	No	Secondary level	8	8	Sound	Sylhet
1329	P1387	M	31	No	4.3	CNG	None	61.35	5'5''	165.1	22.5071	No	Yes	Mixed	No	No	Yes	No	No	Secondary level	5	8	Sound	Sylhet
1330	P1388	M	23	No	4.5	Others	None	54	5'7.5''	171.45	18.3704	No	No	No	No	No	Yes	No	No	Secondary level	5	6	Sound	Moulvibazar
1331	P1389	M	27	No	5.4	Microbus	None	63.35	5'3.8''	162.052	24.1234	No	Yes	Mixed	No	No	Yes	No	No	Secondary level	7	7	Sound	Sylhet
1332	P1390	M	28	No	4.7	CNG	None	67	5'4.5''	163.83	24.9625	No	No	No	No	No	No	No	No	Secondary level	6	10	Sound	Sylhet
1333	P1391	M	25	No	5	Microbus	None	56.85	5'3''	160.02	22.2015	No	No	No	No	No	Yes	No	No	Secondary level	6	6	Sound	Sylhet
1334	P1392	M	30	No	4.7	Car	None	71.3	5'5.5''	166.37	25.7596	No	No	No	No	No	Yes	No	No	Secondary level	5	12	Sound	Moulvibazar
1335	P1393	M	23	No	7.7	CNG	None	67.8	5'7''	170.18	23.4106	No	No	No	No	No	Yes	No	No	Primary level	5	10	Sound	Sylhet
1336	P1394	M	27	No	4.9	Truck	None	54.45	5'7''	170.18	18.801	Yes	No	No	No	No	No	No	No	Secondary level	7	9	Sound	Sylhet
1337	P1395	M	27	No	5	Car	None	48.95	5'5''	165.1	17.958	No	No	No	No	No	Yes	No	No	Secondary level	4	10	Sound	Sylhet
1338	P1396	M	22	No	5	Microbus	None	60.4	5'5.5''	166.37	21.8216	No	No	No	No	No	Yes	No	No	Secondary level	3	10	Sound	Sylhet
1339	P1397	M	32	No	6.2	Microbus	None	76.45	5'4''	162.56	28.9301	No	No	No	No	No	Yes	No	No	Secondary level	6	6	Sound	Sylhet
1340	P1398	M	29	No	6	Microbus	None	63.75	5'10''	177.8	20.1659	No	Yes	Dry	No	No	Yes	No	No	Graduate and Above	13	5	Sound	Moulvibazar
1341	P1400	M	26	No	6.4	Others	None	73	5'3.5''	161.29	28.0613	No	Yes	Raw	No	No	No	Yes	No	Secondary level	6	12	Sound	Sylhet
1342	P1401	M	36	No	6	Others	None	68.15	5'7.5''	171.45	23.1841	Yes	No	No	No	No	No	No	No	Secondary level	12	7	Sound	Sylhet
1343	P1402	M	23	No	5.9	Truck	None	65	5'8.5''	173.99	21.4716	No	No	No	No	No	Yes	No	No	Secondary level	6	10	Sound	Sylhet
1344	P1403	M	34	No	5	CNG	None	65.1	5'3.5''	161.29	25.0245	No	Yes	Raw	Yes (Prolac)	No	No	Yes	No	Secondary level	10	6	Sound	Sylhet
1345	P1404	M	45	No	4.9	Truck	None	87.25	5'7''	170.18	30.1265	No	Yes	Raw	No	No	No	No	No	Secondary level	8	7	Sound	Sylhet
1346	P1405	M	46	No	4.9	Car	None	73.6	5'6.5''	168.91	25.7969	No	No	No	No	No	Yes	No	No	Higher secondary	4	6	Sound	Sylhet
1347	P1406	M	54	No	5.2	Truck	None	61.35	5'6''	167.64	21.8303	No	Yes	Dry	Yes (Avocav 5)	Yes (Hypertension)	Yes	No	No	Secondary level	5	8	Sound	Sylhet
1348	P1407	M	39	No	4.7	Car	None	81.7	5'7''	170.18	28.2101	No	No	No	No	No	Yes	No	No	Secondary level	5	6	Sound	Sylhet
1349	P1408	M	35	No	5.3	CNG	None	86.8	5'7''	170.18	29.9711	No	No	No	No	No	Yes	No	No	Secondary level	8	8	Sound	Sylhet
1350	P1409	M	27	No	5.8	CNG	None	52.6	5'4''	162.56	19.9048	No	No	No	No	No	No	No	No	Secondary level	6	7	Sound	Sunamganj
1351	P1410	M	23	No	5.2	Bus	None	60.5	5'5''	165.1	22.1953	No	No	No	No	No	No	No	No	Secondary level	6	8	Sound	Sunamganj
1352	P1411	M	30	No	5.4	Bus	None	47.45	5'5''	165.1	17.4077	No	Yes	Dry	No	No	Yes	No	No	Secondary level	6	8	Sound	Moulvibazar
1353	P1412	M	22	No	4.9	CNG	None	49.65	5'6''	167.64	17.667	Yes	No	No	No	No	No	No	Yes	Illiterate	5	9	Sound	Sylhet
1354	P1413	M	33	No	5.5	Bike	None	63.8	5'8''	172.72	21.3863	Yes	No	No	No	No	No	No	Yes	Secondary level	7	9	Sound	Sunamganj
1355	P1414	M	33	No	9.1	Bike	None	81.25	5'4''	162.56	30.7465	No	Yes	Raw	No	No	No	No	No	Secondary level	6	10	Sound	Sunamganj
1356	P1415	M	24	No	6.6	CNG	None	50.85	5'7''	170.18	17.558	No	Yes	Mixed	No	No	No	No	No	Secondary level	5	7	Sound	Sylhet
1357	P1416	M	22	No	4.6	Others	None	52.2	5'5''	165.1	19.1503	No	No	No	No	No	Yes	No	No	Secondary level	6	10	Sound	Sylhet
1358	P1417	M	26	No	6.2	Car	None	51	5'6''	167.64	18.1474	No	No	No	No	No	No	No	No	Secondary level	7	8	Sound	Sylhet
1359	P1418	M	22	No	5.2	Truck	None	56.8	5'8''	172.72	19.0398	No	Yes	Dry	Yes (Gastric)	No	No	No	Yes	Primary level	6	9	Sound	Moulvibazar
1360	P1419	M	35	No	6.2	Others	None	60.9	5'8''	172.72	20.4142	Yes	Yes	Dry	No	No	Yes	No	No	Secondary level	8	7	Sound	Sylhet
1361	P1420	M	47	No	5.6	CNG	None	53.55	5'3.5''	161.29	20.5847	Yes	No	No	No	No	No	No	No	Primary level	6	9	Sound	Sylhet
1362	P1421	M	29	No	4.4	Car	None	51	5'6''	167.64	18.1474	No	No	No	No	No	Yes	No	No	Secondary level	6	8	Sound	Sylhet
1363	P1422	M	47	No	5.2	CNG	None	65.5	5'4.5''	163.83	24.4036	Yes	Yes	Mixed	No	No	No	No	No	Primary level	6	7	Sound	Sunamganj
1364	P1423	M	22	No	5.5	Microbus	None	62.15	5'10.5''	179.07	19.3819	No	No	No	No	No	No	No	No	Secondary level	5	9	Sound	Sylhet
1365	P1424	M	39	No	3.8	Microbus	None	63.65	5'5.5''	166.37	22.9958	Yes	Yes	Dry	No	No	Yes	No	No	Secondary level	5	6	Sound	Sylhet
1366	P1425	M	29	No	4.1	CNG	None	41.4	5'3''	160.02	16.1678	No	No	No	No	No	Yes	No	No	Secondary level	8	8	Sound	Sylhet
1367	P1426	M	38	No	5.1	Microbus	None	58	5'5''	165.1	21.2781	No	No	No	No	No	Yes	No	No	Secondary level	6	8	Sound	Moulvibazar
1368	P1427	M	36	No	4.2	Bike	None	66.35	5'4''	162.56	25.1081	Yes	No	No	No	No	Yes	No	No	Secondary level	4	8	Sound	Sylhet
1369	P1428	M	38	No	5.2	CNG	Mother	70.05	5'8.5''	173.99	23.1398	No	Yes	Raw	No	No	Yes	No	No	Primary level	8	11	Sound	Sylhet
1370	P1429	M	30	No	4.7	CNG	None	83.9	5'5''	165.1	30.7799	No	Yes	Mixed	No	No	Yes	No	No	Secondary level	5	10	Sound	Sylhet
1371	P1430	M	31	No	4.2	CNG	None	86.5	5'10''	177.8	27.3623	No	No	No	No	No	No	No	No	Secondary level	7	8	Sound	Sylhet
1372	P1431	M	30	No	5.2	CNG	None	55.65	5'6''	167.64	19.802	No	No	No	No	No	Yes	No	No	Primary level	8	10	Sound	Sylhet
1373	P1432	M	25	No	4.9	CNG	None	57.4	5'5''	165.1	21.058	No	No	No	No	No	Yes	No	No	Primary level	8	10	Sound	Sylhet
1374	P1433	M	40	No	4.3	CNG	None	48.25	5'4''	162.56	18.2587	Yes	Yes	Dry	No	No	Yes	No	No	Primary level	5	8	Sound	Sylhet
1375	P1434	M	40	No	5	Truck	None	76.9	5'2''	157.48	31.0081	No	Yes	Raw	No	No	No	No	No	Secondary level	5	8	Sound	Sylhet
1376	P1435	M	37	No	6.4	Car	None	84.55	5'8''	172.72	28.3419	Yes	Yes	Raw	No	No	Yes	No	No	Primary level	5	8	Sound	Sylhet
1377	P1436	M	23	No	5.8	CNG	None	47.85	5'2''	157.48	19.2944	No	No	No	No	No	No	No	No	Primary level	6	10	Sound	Sylhet
1378	P1437	M	28	No	5	Car	None	67.85	5'7''	170.18	23.4279	No	Yes	Mixed	No	No	Yes	No	No	Secondary level	8	8	Sound	Moulvibazar
1379	P1438	M	28	No	5.3	Car	None	57.25	5'2''	157.48	23.0847	Yes	Yes	Dry	No	No	No	No	No	Secondary level	6	9	Sound	Moulvibazar
1380	P1439	M	30	No	5.2	Car	None	77.55	5'5''	165.1	28.4504	No	Yes	Mixed	No	No	No	No	No	Secondary level	8	8	Sound	Moulvibazar
1381	P1440	M	35	No	5.4	Car	None	51.8	5'5''	165.1	19.0036	No	Yes	Mixed	No	No	Yes	No	No	Secondary level	4	8	Sound	Sylhet
1382	P1441	M	28	No	5.7	Car	None	64	5'4''	162.56	24.2188	No	Yes	Dry	No	No	No	No	No	Secondary level	6	10	Sound	Sylhet
1383	P1442	M	50	No	5.2	CNG	None	67.65	5'3''	160.02	26.4192	No	Yes	Mixed	Yes (Hypertension)	Yes (Hypertension)	No	No	No	Primary level	6	10	Sound	Sylhet
1384	P1443	M	43	No	6.7	CNG	None	78.25	5'8.5''	173.99	25.8485	No	Yes	Dry	No	No	Yes	No	No	Higher secondary	5	7	Sound	Sylhet
1385	P1444	M	34	No	5.8	CNG	None	44.45	5'1''	154.94	18.5159	Yes	Yes	Dry	No	No	Yes	No	No	Primary level	6	10	Sound	Sylhet
1386	P1445	M	42	No	6	CNG	None	43	5'0''	152.4	18.5139	Yes	No	No	No	No	Yes	No	No	Illiterate	9	9	Sound	Sylhet
1387	P1446	M	36`	No	5.4	Microbus	None	65.25	5'3''	160.02	25.4819	No	Yes	Dry	No	No	No	No	No	Secondary level	5	6	Sound	Moulvibazar
1388	P1447	M	58	No	22.8	CNG	None	66.1	5'5''	165.1	24.2498	Yes	Yes	Raw	No	No	Yes	No	No	Secondary level	6	6	Sound	Sylhet
1389	P1448	M	34	No	7.4	CNG	None	71.3	5'6.5''	168.91	24.9907	No	Yes	Raw	No	No	No	No	No	Secondary level	7	10	Sound	Sylhet
1390	P1449	M	23	No	4.9	Car	None	47.05	5'3.5''	161.29	18.0861	No	Yes	Dry	No	No	Yes	No	No	Secondary level	6	10	Sound	Sylhet
1391	P1450	M	35	No	5	CNG	None	65.15	5'4''	162.56	24.654	No	Yes	Raw	No	No	Yes	No	No	Secondary level	6	8	Sound	Sunamganj
1392	P1451	M	30	No	4.8	CNG	None	54.7	5'3''	160.02	21.3618	Yes	Yes	Mixed	No	No	No	No	No	Primary level	7	10	Sound	Sylhet
1393	P1453	M	32	No	4.6	Microbus	None	65.2	5'3.5''	161.29	25.063	No	Yes	Raw	No	No	Yes	No	No	Primary level	7	8	Sound	Sylhet
1394	P1455	M	45	No	9	CNG	None	91.45	5'9''	175.26	29.7727	No	Yes	Dry	Yes (Hypertension)	Yes (Hypertension)	No	No	No	Secondary level	6	8	Sound	Sylhet
1395	P1456	M	27	No	3.7	Car	None	53.9	5'7''	170.18	18.6111	No	No	No	No	No	Yes	No	No	Primary level	7	9	Sound	Sylhet
1396	P1457	M	38	No	4.9	Bike	Mother	67.25	5'4''	162.56	25.4487	No	Yes	Dry	No	No	No	No	No	Secondary level	-	4	Not sound	Sylhet
1397	P1458	M	36	No	4.8	Truck	None	79.5	5'8''	172.72	26.6491	No	Yes	Mixed	No	No	Yes	No	No	Primary level	10	6	Sound	Sylhet
1398	P1459	M	32	No	4.4	Bike	None	71.2	5'7''	170.18	24.5846	Yes	No	No	Yes (Hypertension)	Yes (Hypertension)	Yes	No	No	Secondary level	3	14	Sound	Sylhet
1399	P1460	M	22	No	6.5	Car	None	60.4	5'5''	165.1	22.1586	No	No	Dry	No	No	Yes	No	No	Higher secondary	2	8	Sound	Sylhet
1400	P1461	M	26	No	7	Others	None	74.1	5'6''	167.64	26.3671	Yes	No	No	No	No	No	No	No	Higher secondary	5	6	Sound	Sylhet
1401	P1462	M	35	No	4.9	CNG	None	60.5	5'6''	167.64	21.5278	Yes	Yes	Dry	No	No	Yes	No	No	Primary level	4	7	Sound	Sylhet
1402	P1463	M	39	No	4.8	Truck	None	51.1	5'5''	165.1	18.7468	Yes	Yes	Dry	No	No	Yes	Yes	No	Primary level	4	8	Sound	Sylhet
1403	P1464	M	33	No	5	Bike	None	70.95	5'5''	165.1	26.029	No	Yes	Dry	Yes (Gastric)	No	No	No	No	Graduate and Above	2.5	7	Sound	Sylhet
1404	P1465	M	34	No	6.9	CNG	None	78.8	5'6''	167.64	28.0395	Yes	Yes	Mixed	No	No	No	No	No	Primary level	9	8	Sound	Sylhet
1405	P1466	M	24	No	6.5	Car	None	82.6	5'7''	170.18	28.5209	No	Yes	Mixed	Yes (Gastric)	No	Yes	No	No	Graduate and Above	4	8	Sound	Sylhet
1406	P1467	M	30	No	4.6	Others	None	50.85	5'4''	162.56	19.2426	No	No	No	No	No	No	No	No	Secondary level	6	7	Sound	Sylhet
1407	P1468	M	57	no	5.8	Bus	None	53	5'4''	162.56	20.0562	No	No	No	No	No	No	No	No	Secondary level	4	6	Sound	Sylhet
1408	P1469	M	33	No	5.6	Others	None	52	5'9''	175.26	16.9293	No	Yes	Dry	No	No	No	No	No	Secondary level	6	9	Sound	Sylhet
1409	P1470	M	32	No	5.8	Bus	None	49.9	5'4''	162.56	18.8831	Yes	Yes	Dry	No	No	No	No	No	Primary level	5	9	Sound	Sylhet
1410	P1471	M	40	No	5.3	Bus	None	42.5	5'6''	167.64	15.1228	Yes	Yes	Dry	No	No	No	No	No	Primary level	4	4	Sound	Sylhet
1411	P1472	M	26	No	5.5	Others	None	48.8	5'2''	157.48	19.6775	No	No	No	No	No	No	No	No	Graduate and Above	-	4	Sound	Sylhet
1412	P1473	M	34	No	5.9	Car	None	85	5'4''	162.56	32.1656	Yes	Yes	Dry	No	No	No	No	Yes	Primary level	6	7	Sound	Moulvibazar
1413	P1474	M	25	No	5.3	Others	None	74	5'7''	170.18	25.5514	No	No	No	No	No	Yes	No	Yes	Higher secondary	-	7	Sound	Moulvibazar
1414	P1475	M	23	No	4.7	Car	None	56.65	6'1''	185.42	16.4773	No	Yes	Dry	No	No	No	No	No	Primary level	6	8	Sound	Moulvibazar
1415	P1476	M	31	No	6.1	Car	None	70.75	5'8''	172.72	23.716	No	No	No	No	No	Yes	No	No	Secondary level	2.5	8	Sound	Moulvibazar
1416	P1477	M	45	No	6.9	Car	None	65	5'1''	154.94	27.0761	No	Yes	Dry	No	Yes (Hypertension)	Yes	No	No	Primary level	1	6	Sound	Sylhet
1417	P1478	M	30	No	5.9	Others	None	49	5'5''	165.1	17.9764	Yes	No	No	No	No	No	No	Yes	Primary level	4	8	Sound	Sunamganj
1418	P1479	M	38	No	5.2	Microbus	None	57.45	5'6''	167.64	20.4425	No	Yes	Mixed	No	No	Yes	No	No	Primary level	6	6	Sound	Moulvibazar
1419	P1480	M	23	No	7.3	Microbus	None	54.5	5'5''	165.1	19.9941	No	Yes	Mixed	No	No	No	No	No	Primary level	11	5	Sound	Sunamganj
1420	P1481	M	33	No	5.6	Others	Mother	64.8	5'7''	170.18	22.3747	Yes	No	No	No	No	Yes	No	No	Secondary level	7	6	Sound	Sylhet
1421	P1482	M	40	No	14.7	Car	None	90.7	5'6''	167.64	32.2739	No	No	No	No	No	Yes	Yes	Yes	Higher secondary	4	6	Not sound	Moulvibazar
1422	P1483	M	24	No	8	Car	None	68.05	5'9''	175.26	22.1545	No	No	No	No	No	Yes	No	Yes	Graduate and Above	4	6	Sound	Moulvibazar
1423	P1484	M	23	No	7.3	Car	None	79.65	5'9''	175.26	25.9311	No	No	No	No	No	Yes	No	No	Graduate and Above	4	7	Sound	Moulvibazar
1424	P1485	M	33	No	6.5	Microbus	None	69.5	5'6''	167.64	24.7303	No	No	No	No	No	Yes	No	No	Higher secondary	4	7	Sound	Moulvibazar
1425	P1486	M	45	No	9	Microbus	None	86.05	5'7''	170.18	29.7121	No	No	No	No	No	Yes	No	Yes	Secondary level	3	6	Sound	Moulvibazar
1426	P1487	M	27	No	7.2	Car	None	99.35	6'0''	182.88	29.7054	No	No	Dry	No	No	Yes	No	No	Secondary level	4	8	Sound	Moulvibazar
1427	P1488	M	24	No	7.9	Car	None	75.9	5'3''	160.02	29.641	No	No	No	No	No	Yes	No	Yes	Higher secondary	5	6	Sound	Moulvibazar
1428	P1489	M	33	No	5.3	Car	None	66.85	5'9''	175.26	21.7639	No	No	No	No	No	No	No	-	Secondary level	7	6	Sound	Sylhet
1429	P1490	M	45	No	6.8	CNG	None	74	5'7''	170.18	25.5514	Yes	No	No	No	No	No	Yes	Yes	Primary level	6	5	Sound	Sylhet
1430	P1492	M	35	No	5.9	Others	None	58.95	5'1''	154.94	24.5559	No	Yes	Mixed	No	No	No	No	No	Secondary level	-	6	Sound	Moulvibazar
1431	P1493	M	24	No	6.3	Others	None	65.6	5'6''	167.64	23.3426	No	No	No	No	No	Yes	Yes	No	Higher secondary	-	13	Sound	Moulvibazar
1432	P1494	M	21	No	5.8	Others	Mother	51.65	5'10''	177.8	16.3383	No	No	No	No	No	Yes	No	-	Higher secondary	-	8	Not sound	Moulvibazar
1433	P1495	M	23	No	5.5	Others	None	53.4	5'9''	175.26	17.385	No	No	No	No	No	Yes	No	No	Higher secondary	-	7	Not sound	Moulvibazar
1434	P1496	M	22	No	5.3	Others	None	59.5	5'10''	177.8	18.8215	No	No	No	No	No	Yes	No	No	Higher secondary	-	9	Sound	Moulvibazar
1435	P1497	M	22	No	6.3	Others	None	59.5	5'9''	175.26	19.371	No	No	No	No	No	Yes	No	Yes	Graduate and Above	-	7	Sound	Moulvibazar
1436	P1498	M	24	No	7.5	Others	Father	56.35	5'1''	154.94	23.4729	No	No	No	No	No	Yes	No	Yes	Higher secondary	8	8	Sound	Sylhet
1437	P1499	M	29	No	5.2	Car	None	69.35	5'9''	175.26	22.5778	No	No	No	No	No	Yes	No	No	Higher secondary	5	8	Sound	Moulvibazar
1438	P1500	M	27	No	5.7	Car	None	63.85	5'4''	162.56	24.162	No	No	No	No	No	Yes	No	No	Higher secondary	5	7	Sound	Moulvibazar
1439	P1501	M	27	No	4.9	Car	Parents	51.9	5'6''	167.64	18.4677	No	Yes	Dry	No	No	Yes	No	Yes	Higher secondary	4	6	Sound	Moulvibazar
1440	P1502	M	25	No	5.3	Car	None	52.4	4'11''	149.86	23.3324	No	No	No	No	No	Yes	No	No	Graduate and Above	4	8	Sound	Moulvibazar
1441	P1503	M	22	No	4.9	Others	None	46.7	5'1''	154.94	19.4531	No	No	No	No	No	Yes	No	No	Primary level	5	7	Sound	Sunamganj
1442	P1504	M	31	No	6.2	Car	None	89.75	5'9''	175.26	29.2192	Yes	No	No	Yes (Hypertension)	Yes (Hypertension)	Yes	No	Yes	Higher secondary	3	9	Sound	Moulvibazar
1443	P1505	M	26	No	5.6	Car	None	54.95	5'4''	162.56	20.7941	Yes	No	No	No	No	Yes	Yes	No	Higher secondary	1	7	Sound	Moulvibazar
1444	P1506	M	33	No	4.9	Car	Father	72.65	5'6''	167.64	25.8512	Yes	Yes	Mixed	No	No	Yes	Yes	Yes	Secondary level	4	6	Sound	Moulvibazar
1445	P1507	M	29	No	5.8	Car	Mother	60.95	5'3''	160.02	23.8026	Yes	No	Mixed	No	No	No	No	No	Primary level	6	9	Not sound	Sylhet
1446	P1508	M	28	No	4.4	Truck	None	60.85	5'6''	167.64	21.6524	Yes	No	No	No	No	No	No	No	Secondary level	10	7	Sound	Sylhet
1447	P1509	M	28	No	5.2	Truck	None	68.75	5'4''	162.56	26.0163	No	No	No	No	No	Yes	No	No	Primary level	7	7	Sound	Sylhet
1448	P1510	M	38	No	4.6	Others	None	53.9	5'2''	157.48	21.7339	No	Yes	Mixed	No	No	No	No	No	Primary level	7	7	Sound	Sylhet
1449	P1511	M	24	No	5.1	CNG	None	69.3	5'7''	170.18	23.9285	No	No	No	No	No	Yes	No	No	Secondary level	6	9	Sound	Sylhet
1450	P1512	M	25	No	4.3	Others	Father	61.8	5'5''	165.1	22.6722	Yes	No	No	No	No	No	No	No	Secondary level	6	6	Not sound	Sylhet
1451	P1513	M	24	No	3.9	Others	None	57.8	5'7''	170.18	19.9577	Yes	No	No	No	No	No	No	No	Secondary level	10	12	Sound	Sunamganj
1452	P1514	M	35	No	3.8	CNG	None	56	5'6''	167.64	19.9266	Yes	Yes	No	Yes (Hypertension)	Yes (Hypertension)	No	No	No	Primary level	10	8	Sound	Sylhet
1453	P1515	F	24	No	4.8	Others	Father	38.35	4'10''	147.32	17.6702	No	No	No	Yes (Thyroid)	No	Yes	Yes	Yes	Graduate and Above	-	7	Sound	Habiganj
1454	P1516	F	24	No	4.8	Others	Father	47	4'10''	147.32	21.6558	No	No	No	No	No	Yes	No	No	Graduate and Above	-	6	Sound	Moulvibazar

## Sheet: Excluded (n=62)
SI No.	ID	Sex	Age	Previously diagnosed with Diabetes	Blood glucose level (mmol/L)	Vehicle type	Family History of Diabetes	Body Weight (kg)	Height (ft'in")	Height (cm)	BMI (kg/m2)	Current Smoking habit	Betel Quid	Betel Nut	Medication Intake	Comorbidities	Physical Exercise	Stress	Temper	Education Level	Gross Driving Hour/Day	Gross Sleeping Hour/Day	Sleep Quality	Location
1	P0014	M	49	Yes	6.5	CNG	None	58.05	5'4''	162.56	21.9672	Yes	No	Raw	Diabetes related	Hypertension	-	-	-	-	8	8	-	Moulvibazar
2	P0037	M	47	Yes	13	Truck	None	62	5'2''	157.48	25.0001	Yes	No	Raw	Diabetes related	Hypertension	-	-	-	-	5	8	-	Moulvibazar
3	P0048	M	52	Yes	8.3	Car	Mother	85	5'8''	172.72	28.4927	No	No	No	Diabetes related	No	-	-	-	-	5	7	-	Sylhet
4	P0068	M	54	Yes	19.3	CNG	None	60	5'3''	160.02	23.4316	Yes	Yes	Mixed	Novacid	Diabetes	No	Yes	Yes	-	9	7	-	Sylhet
5	P0085	M	62	Yes	9.6	Bus	None	68	5'7''	170.18	23.4797	No	Yes	Raw	Painkiller	No	No	No	No	-	7	6	-	Sylhet
6	P0097	M	47	Yes	13.4	Others	Parents	72	5'3''	160.02	28.118	Yes	No	No	Amarin 2	Diabetes	Yes	No	Yes	-	0	8	-	Others
7	P0100	M	47	Yes	15.1	Car	Siblings	61	5'5''	165.1	22.3787	No	Yes	No	Diabetes related	Diabetes	Yes	Yes	No	-	5	8	-	Moulvibazar
8	P0101	M	32	Yes	15.9	Bus	None	84	5'10''	177.8	26.5715	Yes	Yes	Dry	Diabetes related	Diabetes	No	No	No	-	8	7	-	Sylhet
9	P0117	M	45	Yes	8.9	CNG	None	59	5'2''	157.48	23.7904	No	No	Dry	Sitagel M	Diabetes	No	No	No	-	8	10	-	Sylhet
10	P0208	M	43	Yes	8.2	Car	Father	75	5'5''	165.1	27.5148	No	No	No	Hypertension	Diabetes	Yes	No	Yes	Higher secondary	4	9	-	Sylhet
11	P0211	M	45	Yes	15.9	Bus	None	50	5'5''	165.1	18.3432	No	Yes	Mixed	linax 850gm	Diabetes	Yes	No	No	Primary level	8	9	-	Moulvibazar
12	P0242	M	35	Yes	9.2	Microbus	None	64.3	5'5''	165.1	23.5894	Yes	No	No	No	No	No	No	Medium	Secondary level	8	8	-	Sylhet
13	P0246	M	32	Yes	10.3	Microbus	Siblings	56.7	5'4''	162.56	21.4563	No	Yes	Dry	No	No	Yes	No	Medium	Secondary level	6	7	-	Sylhet
14	P0250	M	57	Yes	10.1	Microbus	None	69.3	5'5''	165.1	25.4237	No	No	No	Painkiller	No	No	No	No	Primary level	9	10	-	Sylhet
15	P0330	M	35	Yes	23.8	CNG	None	75.4	5'9''	175.26	24.5474	No	Yes	Dry	Diabetes related	Diabetes	No	No	No	Primary level	9	6	-	Sylhet
16	P0386	M	36	Yes	17.6	Microbus	None	75.6	5'6''	167.64	26.9009	No	Yes	Dry	Diabetes related	Diabetes	yes	No	Yes	Secondary level	4	8	-	Moulvibazar
17	P0413	M	40	Yes	4	Car	None	61.9	5'5''	165.1	22.7089	Yes	Yes	Raw	No	No	Yes	No	No	Primary level	10	6	-	habiganj
18	P0421	M	44	Yes	11.2	Car	None	72.5	5'7''	170.18	25.0335	No	No	No	No	No	No	No	No	Secondary level	8	8	-	Sunamganj
19	P0481	M	26	Yes	6.3	CNG	Mother	61.6	5'6''	167.64	21.9192	Yes	No	No	Painkiller	No	No	No	No	Secondary level	10	8	-	Sylhet
20	P0517	M	35	Yes	19.9	CNG	None	57.7	5'3''	160.02	22.5334	Yes	Yes	Raw	Metsarin 500	Diabetes	Yes	No	No	Secondary level	5	7	-	Moulvibazar
21	P0531	M	38	Yes	17.7	Microbus	None	59.7	5'5''	165.1	21.9018	No	No	No	nubicid xr	Diabetes	No	No	No	Secondary level	16	6	-	Habiganj
22	P0538	M	49	Yes	8.6	Truck	None	66.5	5'1''	154.94	27.7009	Yes	No	Mixed	No	No	No	yes	No	Secondary level	8	10	-	Sylhet
23	P0561	M	42	Yes	19.4	Microbus	Mother	90	5'10''	177.8	28.4694	No	No	No	No	Diabetes	Yes	No	No	Secondary level	8	7	-	Habiganj
24	P0633	M	38	Yes	19	CNG	None	59.05	5'4''	162.56	22.3456	No	No	No	Diabetes related	Diabetes	Yes	No	Medium	Primary level	10	9	Sound	Sylhet
25	P0637	M	35	Yes	16.9	Car	None	75.7	5'2''	157.48	30.5243	No	No	No	Hypertension	Hypertension	Yes	No	No	Secondary level	10	7	Sound	Habiganj
26	P0662	M	50	Yes	7.8	Car	None	71.6	5'9''	175.26	23.3103	No	Yes	Mixed	No	Diabetes	Yes	No	No	Illiterate	8	10	-	Moulvibazar
27	P0667	M	42	Yes	8	CNG	Parents	83.7	5'5''	165.1	30.7066	No	Yes	Dry	Diabetes related	Diabetes	Yes	No	No	Primary level	9	9	Sound	Sylhet
28	P0677	M	56	Yes	6.5	Others	Mother	76.05	5'5''	165.1	27.9001	No	No	No	Hypertension	Hypertension	No	No	No	Higher secondary	3	8	Sound	Others
29	P0755	M	52	Yes	8.2	Car	None	85.2	5'7.5''	171.45	28.9844	Yes	Yes	Raw	No	No	No	No	No	Secondary level	12	5	Sound	Sylhet
30	P0765	M	45	Yes	18	Others	Parent/Sibling	68.05	5'8''	172.72	22.8109	No	Yes	Dry	Diabetes related	Diabetes	Yes	Yes	No	Secondary level	7	4	Not sound	Sylhet
31	P0780	M	57	Yes	6.7	Car	None	69	5'2''	157.48	27.8226	No	No	No	Diabetes related	Diabetes	Yes	No	No	Primary level	7	7.5	Sound	Sylhet
32	P0801	M	30	Yes	8.4	Microbus	None	61.8	5'5.5''	166.37	22.3274	Yes	Yes	Dry	No	Diabetes	Yes	No	No	Secondary level	5	8	Sound	Sylhet
33	P0819	M	60	Yes	10.9	Microbus	Mother	71.15	5'2''	157.48	28.6896	Yes	Yes	Raw	Diabetes related	Diabetes	Yes	No	Low	Secondary level	5	6	Sound	Sylhet
34	P0873	M	35	Yes	14.4	Car	Father	52.8	5'3''	160.02	20.6198	Yes	No	No	Diabetes related	Diabetes	Yes	No	No	Secondary level	6	9	Sound	Habiganj
35	P0929	M	42	Yes	14.2	CNG	None	67.8	5'6''	167.64	24.1254	No	No	No	Diabetes related	Diabetes	Yes	No	No	Secondary level	5	6	Not sound	Sylhet
36	P0953	M	37	Yes	9.8	CNG	Mother	78.35	5'7''	170.18	27.0534	No	Yes	Raw	Diabetes related	Diabetes	Yes	No	No	Primary level	8	10	Sound	Moulvibazar
37	P0989	M	52	Yes	16.3	Microbus	Mother	67.4	5'7''	170.18	23.2725	Yes	No	No	Diabetes related	Diabetes	No	No	Yes	Primary level	10	6	Sound	Sylhet
38	P1008	M	60	Yes	12.3	Car	None	72.15	5'6''	167.64	25.6733	Yes	Yes	Raw	No	Diabetes	Yes	No	No	Secondary level	8	7	Sound	Sylhet
39	P1032	M	55	Yes	7.5	Car	None	56.6	5'2''	157.48	22.8226	No	No	No	No	No	Yes	No	No	Primary level	6	6	Sound	Sylhet
40	P1055	M	35	Yes	12.2	Car	Parents	67	5'4''	162.56	25.3541	No	No	No	Diabetes related	Diabetes	Yes	No	No	Secondary level	5	8	Sound	Sylhet
41	P1090	M	53	Yes	13.9	Microbus	None	65.9	5'2''	157.48	26.5726	No	Yes	Raw	Diabetes+heart	Hypertension	Yes	No	No	Secondary level	2	8	Sound	Sylhet
42	P1109	M	61	Yes	10.1	Car	None	58.8	5'8''	172.72	19.7102	Yes	Yes	Mixed	Diabetes related	Diabetes	Yes	No	Medium	Secondary level	-	7	Sound	Sylhet
43	P1131	M	35	Yes	5.4	Microbus	Father	73	5'4''	162.56	27.6246	Yes	No	No	No	Diabetes	Yes	No	No	Secondary level	12	6	Sound	Others
44	P1134	M	46	Yes	11.2	Car	None	53.85	5'2''	157.48	21.7138	Yes	Yes	Mixed	Allatrol	No	Yes	No	No	Secondary level	3	7	Sound	Habiganj
45	P1136	M	50	Yes	9.5	Others	None	66.9	5'3''	160.02	26.1263	No	No	No	Diabetes related	Diabetes	No	High	Medium	Illiterate	8	6	Not sound	Sylhet
46	P1187	M	54	Yes	10.2	Bus	None	75.45	5'5''	165.1	27.6799	Yes	Yes	Raw	No	No	No	No	No	Primary level	5	8	Sound	Sylhet
47	P1198	M	54	Yes	12.5	Microbus	None	66	5'6''	167.64	23.4849	No	Yes	Mixed	Diabetes related	Diabetes	Yes	No	No	Secondary level	8	7	Sound	Sylhet
48	P1203	M	40	Yes	5.2	Car	None	56.75	5'4''	162.56	21.4753	No	Yes	Raw	No	No	No	No	No	Secondary level	8	10	Sound	Sunamganj
49	P1214	M	53	Yes	12.6	Others	None	72.1	5'4''	162.56	27.284	No	Yes	Dry	Diabetes related	Diabetes	No	No	Medium	Secondary level	4	6	Sound	Moulvibazar
50	P1243	M	38	Yes	7	Car	None	76.95	5'6''	167.64	27.3813	No	Yes	Mixed	Diabetes related	Diabetes	Yes	No	Medium	Secondary level	3	6	Sound	Sylhet
51	P1249	M	51	Yes	13.4	Car	None	74.6	5'4''	162.56	28.23	No	No	No	Diabetes related	Diabetes	Yes	Low	No	Secondary level	5	6	Sound	Moulvibazar
52	P1287	M	50	Yes	18.9	CNG	Father	64.95	5'4''	162.56	24.5783	No	Yes	Dry	Diabetes related	No	Yes	No	Medium	Higher secondary	3	7	Sound	Sylhet
53	P1293	M	35	Yes	5.3	Bus	Father	48.1	5'7''	170.18	16.6084	No	Yes	Raw	Diabetes related	Diabetes	No	No	Low	Secondary level	3	9	Not sound	Sylhet
54	P1298	M	39	Yes	16.3	CNG	Parent/Sibling	68.8	5'7''	170.18	23.7559	No	No	No	Insulin	Diabetes	Yes	High	No	Primary level	5	10	Sound	Sylhet
55	P1306	M	35	Yes	8.7	Car	Parents	96.8	5'8.5''	173.99	31.9762	Yes	No	No	Diabetes related	Diabetes	Yes	No	No	Secondary level	4	7	Not sound	Sylhet
56	P1307	M	53	Yes	17.8	Microbus	None	69.15	5'2''	157.48	27.8831	No	Yes	Raw	Diabetes related	Diabetes	Yes	No	No	Secondary level	8	8	Sound	Sylhet
57	P1315	M	39	Yes	16.8	Car	Mother	71.26	5'6''	167.64	25.3566	No	Yes	Dry	Diabetes related	Hypertension	Yes	Nn	No	Primary level	6	7	Sound	Sylhet
58	P1350	M	41	Yes	10.3	Microbus	Siblings	72.7	5'8''	172.72	24.3696	No	No	No	Osartil	Hypertension	No	Medium	High	Secondary level	12	7	Sound	Sylhet
59	P1399	M	43	Yes	20.9	CNG	Mother	56.8	5'4.5''	163.83	21.1622	Yes	Yes	Raw	Diabetes related	Diabetes	Yes	No	No	Secondary level	5	10	Sound	Sylhet
60	P1452	M	44	Yes	6.7	CNG	None	51.15	5'4''	162.56	19.3561	Yes	No	No	Diabetes related	Diabetes	Yes	Low	No	Primary level	10	7	Not sound	Sylhet
61	P1454	M	44	Yes	15.1	CNG	Siblings	53.95	5'0''	152.4	23.2285	Yes	Yes	Dry	Diabetes related	Diabetes	No	No	Low	Secondary level	4	8	Sound	Sylhet
62	P1491	M	53	Yes	11.6	Microbus	None	67.6	5'4''	162.56	25.5811	Yes	Yes	Mixed	Diabetes related	Diabetes	No	High	-	Primary level	6	6	Not sound	Sylhet
